# Supplementary material for: GTPase Rab11b and effector Rab11-FIP2 promote NLRP3 stability during inflammasome priming
Source: EMBO J. 2026 Mar 25;45(9):2991–3021. doi: 10.1038/s44318-026-00755-7 (PMC13144346; doi:10.1038/s44318-026-00755-7)
Supplement: Supplementary file 3 — Source data Fig. 1 [file 44318_2026_755_MOESM3_ESM.zip]

Archive with 123 entries (109 files):
- EMBOJ-2025-121050 Figure 1/
- __MACOSX/._EMBOJ-2025-121050 Figure 1
- EMBOJ-2025-121050 Figure 1/.DS_Store
- __MACOSX/EMBOJ-2025-121050 Figure 1/._.DS_Store
- EMBOJ-2025-121050 Figure 1/1H/
- __MACOSX/EMBOJ-2025-121050 Figure 1/._1H
- EMBOJ-2025-121050 Figure 1/1F/
- __MACOSX/EMBOJ-2025-121050 Figure 1/._1F
- EMBOJ-2025-121050 Figure 1/1A/
- __MACOSX/EMBOJ-2025-121050 Figure 1/._1A
- EMBOJ-2025-121050 Figure 1/1G/
- __MACOSX/EMBOJ-2025-121050 Figure 1/._1G
- EMBOJ-2025-121050 Figure 1/1I/
- __MACOSX/EMBOJ-2025-121050 Figure 1/._1I
- EMBOJ-2025-121050 Figure 1/1B/
- __MACOSX/EMBOJ-2025-121050 Figure 1/._1B
- EMBOJ-2025-121050 Figure 1/1E/
- __MACOSX/EMBOJ-2025-121050 Figure 1/._1E
- EMBOJ-2025-121050 Figure 1/.smbdeleteAAAb001dba80018d60d
- __MACOSX/EMBOJ-2025-121050 Figure 1/._.smbdeleteAAAb001dba80018d60d
- EMBOJ-2025-121050 Figure 1/1D/
- __MACOSX/EMBOJ-2025-121050 Figure 1/._1D
- EMBOJ-2025-121050 Figure 1/1C/
- __MACOSX/EMBOJ-2025-121050 Figure 1/._1C
- EMBOJ-2025-121050 Figure 1/Fig. 1 western TIF/
- __MACOSX/EMBOJ-2025-121050 Figure 1/._Fig. 1 western TIF
- EMBOJ-2025-121050 Figure 1/1H/.DS_Store
- __MACOSX/EMBOJ-2025-121050 Figure 1/1H/._.DS_Store
- EMBOJ-2025-121050 Figure 1/1H/ELISA IL-1beta.xlsx
- __MACOSX/EMBOJ-2025-121050 Figure 1/1H/._ELISA IL-1beta.xlsx
- EMBOJ-2025-121050 Figure 1/1F/western IL1beta.ai
- __MACOSX/EMBOJ-2025-121050 Figure 1/1F/._western IL1beta.ai
- EMBOJ-2025-121050 Figure 1/1F/.DS_Store
- __MACOSX/EMBOJ-2025-121050 Figure 1/1F/._.DS_Store
- EMBOJ-2025-121050 Figure 1/1F/western FIP2.ai
- __MACOSX/EMBOJ-2025-121050 Figure 1/1F/._western FIP2.ai
- EMBOJ-2025-121050 Figure 1/1F/western GSDMD.ai
- __MACOSX/EMBOJ-2025-121050 Figure 1/1F/._western GSDMD.ai
- EMBOJ-2025-121050 Figure 1/1F/western Casp-1.ai
- __MACOSX/EMBOJ-2025-121050 Figure 1/1F/._western Casp-1.ai
- EMBOJ-2025-121050 Figure 1/1F/western Casp-1 light exp.ai
- __MACOSX/EMBOJ-2025-121050 Figure 1/1F/._western Casp-1 light exp.ai
- EMBOJ-2025-121050 Figure 1/1A/.DS_Store
- __MACOSX/EMBOJ-2025-121050 Figure 1/1A/._.DS_Store
- EMBOJ-2025-121050 Figure 1/1A/LDH.xlsx
- __MACOSX/EMBOJ-2025-121050 Figure 1/1A/._LDH.xlsx
- EMBOJ-2025-121050 Figure 1/1G/LDH.xlsx
- __MACOSX/EMBOJ-2025-121050 Figure 1/1G/._LDH.xlsx
- EMBOJ-2025-121050 Figure 1/1I/western IL1beta.ai
- __MACOSX/EMBOJ-2025-121050 Figure 1/1I/._western IL1beta.ai
- EMBOJ-2025-121050 Figure 1/1I/.DS_Store
- __MACOSX/EMBOJ-2025-121050 Figure 1/1I/._.DS_Store
- EMBOJ-2025-121050 Figure 1/1I/western FIP2.ai
- __MACOSX/EMBOJ-2025-121050 Figure 1/1I/._western FIP2.ai
- EMBOJ-2025-121050 Figure 1/1I/western GSDMD.ai
- __MACOSX/EMBOJ-2025-121050 Figure 1/1I/._western GSDMD.ai
- EMBOJ-2025-121050 Figure 1/1I/western casp-1.ai
- __MACOSX/EMBOJ-2025-121050 Figure 1/1I/._western casp-1.ai
- EMBOJ-2025-121050 Figure 1/1I/western casp-1 ligth exp.ai
- __MACOSX/EMBOJ-2025-121050 Figure 1/1I/._western casp-1 ligth exp.ai
- EMBOJ-2025-121050 Figure 1/1B/.DS_Store
- __MACOSX/EMBOJ-2025-121050 Figure 1/1B/._.DS_Store
- EMBOJ-2025-121050 Figure 1/1B/ELISA IL-1beta.xlsx
- __MACOSX/EMBOJ-2025-121050 Figure 1/1B/._ELISA IL-1beta.xlsx
- EMBOJ-2025-121050 Figure 1/1E/.DS_Store
- __MACOSX/EMBOJ-2025-121050 Figure 1/1E/._.DS_Store
- EMBOJ-2025-121050 Figure 1/1E/ELISA IL-1beta.xlsx
- __MACOSX/EMBOJ-2025-121050 Figure 1/1E/._ELISA IL-1beta.xlsx
- EMBOJ-2025-121050 Figure 1/1D/.DS_Store
- __MACOSX/EMBOJ-2025-121050 Figure 1/1D/._.DS_Store
- EMBOJ-2025-121050 Figure 1/1D/LDH.xlsx
- __MACOSX/EMBOJ-2025-121050 Figure 1/1D/._LDH.xlsx
- EMBOJ-2025-121050 Figure 1/1C/western IL1beta.ai
- __MACOSX/EMBOJ-2025-121050 Figure 1/1C/._western IL1beta.ai
- EMBOJ-2025-121050 Figure 1/1C/.DS_Store
- __MACOSX/EMBOJ-2025-121050 Figure 1/1C/._.DS_Store
- EMBOJ-2025-121050 Figure 1/1C/western FIP2.ai
- __MACOSX/EMBOJ-2025-121050 Figure 1/1C/._western FIP2.ai
- EMBOJ-2025-121050 Figure 1/1C/western GSDMD.ai
- __MACOSX/EMBOJ-2025-121050 Figure 1/1C/._western GSDMD.ai
- EMBOJ-2025-121050 Figure 1/1C/western Casp-1.ai
- __MACOSX/EMBOJ-2025-121050 Figure 1/1C/._western Casp-1.ai
- EMBOJ-2025-121050 Figure 1/1C/western Casp-1 ligth exp.ai
- __MACOSX/EMBOJ-2025-121050 Figure 1/1C/._western Casp-1 ligth exp.ai
- EMBOJ-2025-121050 Figure 1/Fig. 1 western TIF/.DS_Store
- __MACOSX/EMBOJ-2025-121050 Figure 1/Fig. 1 western TIF/._.DS_Store
- EMBOJ-2025-121050 Figure 1/Fig. 1 western TIF/1F/
- EMBOJ-2025-121050 Figure 1/Fig. 1 western TIF/1I/
- EMBOJ-2025-121050 Figure 1/Fig. 1 western TIF/1C/
- EMBOJ-2025-121050 Figure 1/Fig. 1 western TIF/1F/1F sup_IL1b_Flg_FIP2.tif
- __MACOSX/EMBOJ-2025-121050 Figure 1/Fig. 1 western TIF/1F/._1F sup_IL1b_Flg_FIP2.tif
- EMBOJ-2025-121050 Figure 1/Fig. 1 western TIF/1F/.DS_Store
- __MACOSX/EMBOJ-2025-121050 Figure 1/Fig. 1 western TIF/1F/._.DS_Store
- EMBOJ-2025-121050 Figure 1/Fig. 1 western TIF/1F/1F sup_casp1_Flg_FIP2.tif
- __MACOSX/EMBOJ-2025-121050 Figure 1/Fig. 1 western TIF/1F/._1F sup_casp1_Flg_FIP2.tif
- EMBOJ-2025-121050 Figure 1/Fig. 1 western TIF/1F/1F lys_FIP2_Flg_FIP2.tif
- __MACOSX/EMBOJ-2025-121050 Figure 1/Fig. 1 western TIF/1F/._1F lys_FIP2_Flg_FIP2.tif
- EMBOJ-2025-121050 Figure 1/Fig. 1 western TIF/1F/1F sup_casp1_Flg_FIP2 ligth exposure.tif
- __MACOSX/EMBOJ-2025-121050 Figure 1/Fig. 1 western TIF/1F/._1F sup_casp1_Flg_FIP2 ligth exposure.tif
- EMBOJ-2025-121050 Figure 1/Fig. 1 western TIF/1F/1F lys_GSDMD_Flg_FIP2.tif
- __MACOSX/EMBOJ-2025-121050 Figure 1/Fig. 1 western TIF/1F/._1F lys_GSDMD_Flg_FIP2.tif
- EMBOJ-2025-121050 Figure 1/Fig. 1 western TIF/1I/1I_lys_GSDMD.tif
- __MACOSX/EMBOJ-2025-121050 Figure 1/Fig. 1 western TIF/1I/._1I_lys_GSDMD.tif
- EMBOJ-2025-121050 Figure 1/Fig. 1 western TIF/1I/.DS_Store
- __MACOSX/EMBOJ-2025-121050 Figure 1/Fig. 1 western TIF/1I/._.DS_Store
- EMBOJ-2025-121050 Figure 1/Fig. 1 western TIF/1I/1I_lys_FIP2.tif
- __MACOSX/EMBOJ-2025-121050 Figure 1/Fig. 1 western TIF/1I/._1I_lys_FIP2.tif
- EMBOJ-2025-121050 Figure 1/Fig. 1 western TIF/1I/1I sup_IL1B.tif
- __MACOSX/EMBOJ-2025-121050 Figure 1/Fig. 1 western TIF/1I/._1I sup_IL1B.tif
- EMBOJ-2025-121050 Figure 1/Fig. 1 western TIF/1I/1I sup_casp1.tif
- __MACOSX/EMBOJ-2025-121050 Figure 1/Fig. 1 western TIF/1I/._1I sup_casp1.tif
- EMBOJ-2025-121050 Figure 1/Fig. 1 western TIF/1C/.DS_Store
- __MACOSX/EMBOJ-2025-121050 Figure 1/Fig. 1 western TIF/1C/._.DS_Store
- EMBOJ-2025-121050 Figure 1/Fig. 1 western TIF/1C/1C gsdmd.tif
- __MACOSX/EMBOJ-2025-121050 Figure 1/Fig. 1 western TIF/1C/._1C gsdmd.tif
- EMBOJ-2025-121050 Figure 1/Fig. 1 western TIF/1C/1C casp1-sup.tif
- __MACOSX/EMBOJ-2025-121050 Figure 1/Fig. 1 western TIF/1C/._1C casp1-sup.tif
- EMBOJ-2025-121050 Figure 1/Fig. 1 western TIF/1C/1C_FIP2.tif
- __MACOSX/EMBOJ-2025-121050 Figure 1/Fig. 1 western TIF/1C/._1C_FIP2.tif
- EMBOJ-2025-121050 Figure 1/Fig. 1 western TIF/1C/1C_sup_IL1b.tif
- __MACOSX/EMBOJ-2025-121050 Figure 1/Fig. 1 western TIF/1C/._1C_sup_IL1b.tif
- EMBOJ-2025-121050 Figure 1/Fig. 1 western TIF/1C/1C casp1-sup ligth exp.tif
- __MACOSX/EMBOJ-2025-121050 Figure 1/Fig. 1 western TIF/1C/._1C casp1-sup ligth exp.tif
