# Supplementary material for: GTPase Rab11b and effector Rab11-FIP2 promote NLRP3 stability during inflammasome priming
Source: EMBO J. 2026 Mar 25;45(9):2991–3021. doi: 10.1038/s44318-026-00755-7 (PMC13144346; doi:10.1038/s44318-026-00755-7)
Supplement: Supplementary file 3 — Source data Fig. 1 [file 44318_2026_755_MOESM3_ESM.zip › EMBOJ-2025-121050 Figure 1/1H/ELISA IL-1beta.xlsx]

## Sheet: Sheet1
	NS RNA Exp1	NS RNA Exp2	NS RNA Exp3	NS RNA Exp4	NS RNA Exp5	FIP2 siRNA Exp1	FIP2 siRNA Exp2	FIP2 siRNA Exp3	FIP2 siRNA Exp4	FIP2 siRNA Exp5
Medium	0.523	1.623	3.909	37.0785	1.775	0.321	1.971	11.196	2.0575	1.595
LPS 2h	14.525	2.059	0.929	1.7215	1.5265	6.916	15.923	0.89	2.1985	2.814
LPS 2h+N60	456.249	538.034	939.882	580.048	994.974	314.612	147.209	2.239	357.177	169.591
