# Supplementary material for: GTPase Rab11b and effector Rab11-FIP2 promote NLRP3 stability during inflammasome priming
Source: EMBO J. 2026 Mar 25;45(9):2991–3021. doi: 10.1038/s44318-026-00755-7 (PMC13144346; doi:10.1038/s44318-026-00755-7)
Supplement: Supplementary file 3 — Source data Fig. 1 [file 44318_2026_755_MOESM3_ESM.zip › EMBOJ-2025-121050 Figure 1/1A/LDH.xlsx]

## Sheet: Sheet1
	NS RNAExp#1	NS RNAExp#2	NS RNAExp#3	NS RNAExp#4	NS RNAExp#5	FIP2 siRNAExp#1	FIP2 siRNAExp#2	FIP2 siRNAExp#3	FIP2 siRNAExp#4	FIP2 siRNAExp#5
Medium	0.381812	0.798334	0	0	0	1.24957	1.83964	1.04275	0.454228	0.435967
LPS 2h	0.867754	1.56196	1.00799	1.1181	0.0544959	1.38841	2.395	0.104275	0.314465	-0.163488
LPS 2h+N60	20.479	25.5814	29.3014	28.0224	26.267	16.1402	13.7452	17.5182	14.116	8.0654
