# Supplementary material for: GTPase Rab11b and effector Rab11-FIP2 promote NLRP3 stability during inflammasome priming
Source: EMBO J. 2026 Mar 25;45(9):2991–3021. doi: 10.1038/s44318-026-00755-7 (PMC13144346; doi:10.1038/s44318-026-00755-7)
Supplement: Supplementary file 3 — Source data Fig. 1 [file 44318_2026_755_MOESM3_ESM.zip › EMBOJ-2025-121050 Figure 1/1G/LDH.xlsx]

## Sheet: Sheet1
	NS RNA Exp1	NS RNAExp 2	NS RNAExp 3	NS RNA Exp4	NS RNA Exp5	FIP2 siRNA Exp1	FIP2 siRNA Exp 2	FIP2 siRNA Exp 3	FIP2 siRNA Exp#	FIP2 siRNA Exp5
Medium	0	0	0	0	0	0	0.379472	0.436205	0.216316	-0.21167
LPS 2h	0.413355	-1.77087	-0.817884	1.76143	1.27003	7.81503	0.361402	2.01745	2.96663	2.58571
LPS 2h+N120	13.8474	10.6072	14.3402	24.4438	15.8452	8.27746	2.63824	17.7208	23.1768	7.89235
