# Supplementary material for: GTPase Rab11b and effector Rab11-FIP2 promote NLRP3 stability during inflammasome priming
Source: EMBO J. 2026 Mar 25;45(9):2991–3021. doi: 10.1038/s44318-026-00755-7 (PMC13144346; doi:10.1038/s44318-026-00755-7)
Supplement: Supplementary file 3 — Source data Fig. 1 [file 44318_2026_755_MOESM3_ESM.zip › EMBOJ-2025-121050 Figure 1/1E/ELISA IL-1beta.xlsx]

## Sheet: Sheet1
	pLVX-Empty Exp1	pLVX-Empty Exp2	pLVX-Empty Exp3	pLVX-FIP2 Exp1	pLVX-FIP2 Exp2	pLVX-FIP2 Exp3
Medium	72.538	5.9255	29.845	112.96	64.896	69.834
LPS 2h	556.234	156.476	204.952	1712.41	1325.38	2343.55
LPS 2h+N60	12312.2	7220.14	9578.83	16559.8	22428.5	25025.3
