# Supplementary material for: GTPase Rab11b and effector Rab11-FIP2 promote NLRP3 stability during inflammasome priming
Source: EMBO J. 2026 Mar 25;45(9):2991–3021. doi: 10.1038/s44318-026-00755-7 (PMC13144346; doi:10.1038/s44318-026-00755-7)
Supplement: Supplementary file 3 — Source data Fig. 1 [file 44318_2026_755_MOESM3_ESM.zip › EMBOJ-2025-121050 Figure 1/1D/LDH.xlsx]

## Sheet: Sheet1
	pLVX-Empty Exp1	pLVX-Empty Exp2	pLVX-Empty Exp3	pLVX-FIP2 Exp1	pLVX-FIP2 Exp2	pLVX-FIP2 Exp3
Medium	0	0	0	0	0.517539	-0.10776
LPS 2h	1.85185	1.3226	1.88578	4.74537	3.79528	4.20259
LPS 2h+N60	15.625	18.2864	23.653	37.5	43.8758	52.0474
