# Supplementary material for: GTPase Rab11b and effector Rab11-FIP2 promote NLRP3 stability during inflammasome priming
Source: EMBO J. 2026 Mar 25;45(9):2991–3021. doi: 10.1038/s44318-026-00755-7 (PMC13144346; doi:10.1038/s44318-026-00755-7)
Supplement: Supplementary file 4 — Source data Fig. 2 [file 44318_2026_755_MOESM4_ESM.zip]

Archive with 99 entries (88 files):
- EMBOJ-2025-121050 Figure 2/
- EMBOJ-2025-121050 Figure 2/.DS_Store
- __MACOSX/EMBOJ-2025-121050 Figure 2/._.DS_Store
- EMBOJ-2025-121050 Figure 2/2G/
- __MACOSX/EMBOJ-2025-121050 Figure 2/._2G
- EMBOJ-2025-121050 Figure 2/2I/
- __MACOSX/EMBOJ-2025-121050 Figure 2/._2I
- EMBOJ-2025-121050 Figure 2/2H/
- __MACOSX/EMBOJ-2025-121050 Figure 2/._2H
- EMBOJ-2025-121050 Figure 2/2A/
- __MACOSX/EMBOJ-2025-121050 Figure 2/._2A
- EMBOJ-2025-121050 Figure 2/2F/
- __MACOSX/EMBOJ-2025-121050 Figure 2/._2F
- EMBOJ-2025-121050 Figure 2/Fig. 2 western TIF/
- __MACOSX/EMBOJ-2025-121050 Figure 2/._Fig. 2 western TIF
- EMBOJ-2025-121050 Figure 2/2C/
- __MACOSX/EMBOJ-2025-121050 Figure 2/._2C
- EMBOJ-2025-121050 Figure 2/2D/
- __MACOSX/EMBOJ-2025-121050 Figure 2/._2D
- EMBOJ-2025-121050 Figure 2/2E/
- __MACOSX/EMBOJ-2025-121050 Figure 2/._2E
- EMBOJ-2025-121050 Figure 2/2B/
- __MACOSX/EMBOJ-2025-121050 Figure 2/._2B
- EMBOJ-2025-121050 Figure 2/2G/western FIP2.ai
- __MACOSX/EMBOJ-2025-121050 Figure 2/2G/._western FIP2.ai
- EMBOJ-2025-121050 Figure 2/2G/western pro-IL-1beta.ai
- __MACOSX/EMBOJ-2025-121050 Figure 2/2G/._western pro-IL-1beta.ai
- EMBOJ-2025-121050 Figure 2/2G/western NLRP3.ai
- __MACOSX/EMBOJ-2025-121050 Figure 2/2G/._western NLRP3.ai
- EMBOJ-2025-121050 Figure 2/2G/western beta-tubulin.ai
- __MACOSX/EMBOJ-2025-121050 Figure 2/2G/._western beta-tubulin.ai
- EMBOJ-2025-121050 Figure 2/2I/qPCR NLRP3 quantified.xlsx
- __MACOSX/EMBOJ-2025-121050 Figure 2/2I/._qPCR NLRP3 quantified.xlsx
- EMBOJ-2025-121050 Figure 2/2I/qPCR IL-1beta quantified.xlsx
- __MACOSX/EMBOJ-2025-121050 Figure 2/2I/._qPCR IL-1beta quantified.xlsx
- EMBOJ-2025-121050 Figure 2/2H/western IL-1beta quantified.xlsx
- __MACOSX/EMBOJ-2025-121050 Figure 2/2H/._western IL-1beta quantified.xlsx
- EMBOJ-2025-121050 Figure 2/2H/western NLRP3 quantifiedxlsx.xlsx
- __MACOSX/EMBOJ-2025-121050 Figure 2/2H/._western NLRP3 quantifiedxlsx.xlsx
- EMBOJ-2025-121050 Figure 2/2A/western FIP2.ai
- __MACOSX/EMBOJ-2025-121050 Figure 2/2A/._western FIP2.ai
- EMBOJ-2025-121050 Figure 2/2A/western pro-IL-1beta.ai
- __MACOSX/EMBOJ-2025-121050 Figure 2/2A/._western pro-IL-1beta.ai
- EMBOJ-2025-121050 Figure 2/2A/western NLRP3.ai
- __MACOSX/EMBOJ-2025-121050 Figure 2/2A/._western NLRP3.ai
- EMBOJ-2025-121050 Figure 2/2A/western beta-tubulin.ai
- __MACOSX/EMBOJ-2025-121050 Figure 2/2A/._western beta-tubulin.ai
- EMBOJ-2025-121050 Figure 2/2F/.DS_Store
- __MACOSX/EMBOJ-2025-121050 Figure 2/2F/._.DS_Store
- EMBOJ-2025-121050 Figure 2/2F/qPCR IL1beta.xlsx
- __MACOSX/EMBOJ-2025-121050 Figure 2/2F/._qPCR IL1beta.xlsx
- EMBOJ-2025-121050 Figure 2/2F/qPCR NLRP3.xlsx
- __MACOSX/EMBOJ-2025-121050 Figure 2/2F/._qPCR NLRP3.xlsx
- EMBOJ-2025-121050 Figure 2/Fig. 2 western TIF/1A NLRP3 NS RNA_FIP2siRNA.tif
- __MACOSX/EMBOJ-2025-121050 Figure 2/Fig. 2 western TIF/._1A NLRP3 NS RNA_FIP2siRNA.tif
- EMBOJ-2025-121050 Figure 2/Fig. 2 western TIF/1G beta-tubulin NS RNA_FIP2siRNA.tif
- __MACOSX/EMBOJ-2025-121050 Figure 2/Fig. 2 western TIF/._1G beta-tubulin NS RNA_FIP2siRNA.tif
- EMBOJ-2025-121050 Figure 2/Fig. 2 western TIF/1C NLRP3_Flag-FIP2.tif
- __MACOSX/EMBOJ-2025-121050 Figure 2/Fig. 2 western TIF/._1C NLRP3_Flag-FIP2.tif
- EMBOJ-2025-121050 Figure 2/Fig. 2 western TIF/1G NLRP3_NS RNA_FIP2siRNA.tif
- __MACOSX/EMBOJ-2025-121050 Figure 2/Fig. 2 western TIF/._1G NLRP3_NS RNA_FIP2siRNA.tif
- EMBOJ-2025-121050 Figure 2/Fig. 2 western TIF/1G FIP2_NS RNA_FIP2siRNA.tif
- __MACOSX/EMBOJ-2025-121050 Figure 2/Fig. 2 western TIF/._1G FIP2_NS RNA_FIP2siRNA.tif
- EMBOJ-2025-121050 Figure 2/Fig. 2 western TIF/1A FIP2 NS RNA_FIP2siRNA.tif
- __MACOSX/EMBOJ-2025-121050 Figure 2/Fig. 2 western TIF/._1A FIP2 NS RNA_FIP2siRNA.tif
- EMBOJ-2025-121050 Figure 2/Fig. 2 western TIF/1A beta-tubulin NS RNA_FIP2siRNA.tif
- __MACOSX/EMBOJ-2025-121050 Figure 2/Fig. 2 western TIF/._1A beta-tubulin NS RNA_FIP2siRNA.tif
- EMBOJ-2025-121050 Figure 2/Fig. 2 western TIF/1A pro-IL1b NS RNA_FIP2siRNA.tif
- __MACOSX/EMBOJ-2025-121050 Figure 2/Fig. 2 western TIF/._1A pro-IL1b NS RNA_FIP2siRNA.tif
- EMBOJ-2025-121050 Figure 2/Fig. 2 western TIF/1C pro-IL1b_Flag-FIP2.tif
- __MACOSX/EMBOJ-2025-121050 Figure 2/Fig. 2 western TIF/._1C pro-IL1b_Flag-FIP2.tif
- EMBOJ-2025-121050 Figure 2/Fig. 2 western TIF/1G pro-IL1b_NS RNA_FIP2siRNA.tif
- __MACOSX/EMBOJ-2025-121050 Figure 2/Fig. 2 western TIF/._1G pro-IL1b_NS RNA_FIP2siRNA.tif
- EMBOJ-2025-121050 Figure 2/Fig. 2 western TIF/1C Flag Flag-FIP2.tif
- __MACOSX/EMBOJ-2025-121050 Figure 2/Fig. 2 western TIF/._1C Flag Flag-FIP2.tif
- EMBOJ-2025-121050 Figure 2/Fig. 2 western TIF/1C beta-tubulin_Flag-FIP2.tif
- __MACOSX/EMBOJ-2025-121050 Figure 2/Fig. 2 western TIF/._1C beta-tubulin_Flag-FIP2.tif
- EMBOJ-2025-121050 Figure 2/2C/.DS_Store
- __MACOSX/EMBOJ-2025-121050 Figure 2/2C/._.DS_Store
- EMBOJ-2025-121050 Figure 2/2C/western anti-Flag-FIP2.ai
- __MACOSX/EMBOJ-2025-121050 Figure 2/2C/._western anti-Flag-FIP2.ai
- EMBOJ-2025-121050 Figure 2/2C/western pro-IL-1b.ai
- __MACOSX/EMBOJ-2025-121050 Figure 2/2C/._western pro-IL-1b.ai
- EMBOJ-2025-121050 Figure 2/2C/western NLRP3.ai
- __MACOSX/EMBOJ-2025-121050 Figure 2/2C/._western NLRP3.ai
- EMBOJ-2025-121050 Figure 2/2C/western beta-tubulin.ai
- __MACOSX/EMBOJ-2025-121050 Figure 2/2C/._western beta-tubulin.ai
- EMBOJ-2025-121050 Figure 2/2D/western  pro-IL-1beta quantified.xlsx
- __MACOSX/EMBOJ-2025-121050 Figure 2/2D/._western  pro-IL-1beta quantified.xlsx
- EMBOJ-2025-121050 Figure 2/2D/western NLRP3 quantified.xlsx
- __MACOSX/EMBOJ-2025-121050 Figure 2/2D/._western NLRP3 quantified.xlsx
- EMBOJ-2025-121050 Figure 2/2E/qPCR NLRP3.xlsx
- __MACOSX/EMBOJ-2025-121050 Figure 2/2E/._qPCR NLRP3.xlsx
- EMBOJ-2025-121050 Figure 2/2E/qPCR IL-1beta.xlsx
- __MACOSX/EMBOJ-2025-121050 Figure 2/2E/._qPCR IL-1beta.xlsx
- EMBOJ-2025-121050 Figure 2/2B/western  pro-IL-1beta quantified.xlsx
- __MACOSX/EMBOJ-2025-121050 Figure 2/2B/._western  pro-IL-1beta quantified.xlsx
- EMBOJ-2025-121050 Figure 2/2B/western NLRP3 quantified.xlsx
- __MACOSX/EMBOJ-2025-121050 Figure 2/2B/._western NLRP3 quantified.xlsx
