# Supplementary material for: GTPase Rab11b and effector Rab11-FIP2 promote NLRP3 stability during inflammasome priming
Source: EMBO J. 2026 Mar 25;45(9):2991–3021. doi: 10.1038/s44318-026-00755-7 (PMC13144346; doi:10.1038/s44318-026-00755-7)
Supplement: Supplementary file 4 — Source data Fig. 2 [file 44318_2026_755_MOESM4_ESM.zip › EMBOJ-2025-121050 Figure 2/2I/qPCR NLRP3 quantified.xlsx]

## Sheet: Sheet1
	NS RNA exp I	NS RNA exp II	NS RNA exp III	NS RNA exp IV	FIP2 siRNA exp I	FIP2 siRNA exp II	FIP2 siRNA exp III	FIP2 siRNA exp IV
Medium	1	1	1	1	0.731473	0.854698	0.689538	0.0834696
LPS 60'	6.59729	4.52175	6.01716	0.763209	5.44865	3.76216	3.10111	0.049762
LPS 120'	22.6013	4.86033	8.86103	0.925617	17.7989	7.27111	4.80015	0.0676222
