# Supplementary material for: GTPase Rab11b and effector Rab11-FIP2 promote NLRP3 stability during inflammasome priming
Source: EMBO J. 2026 Mar 25;45(9):2991–3021. doi: 10.1038/s44318-026-00755-7 (PMC13144346; doi:10.1038/s44318-026-00755-7)
Supplement: Supplementary file 4 — Source data Fig. 2 [file 44318_2026_755_MOESM4_ESM.zip › EMBOJ-2025-121050 Figure 2/2H/western IL-1beta quantified.xlsx]

## Sheet: Sheet1
	NS RNA exp I	NS RNA exp II	NS RNA exp III	NS RNA exp IV	FIP2 siRNA Exp I	FIP2 siRNA Exp II	FIP2 siRNA Exp III	FIP2 siRNA Exp IV
Medium	1	1	1	1	0.151034	0.343668	0.290647	0.164107
LPS 60'	79.4575	295.583	328.442	181.966	40.6104	163.904	72.9711	59.3478
LPS 120'	442.787	717.57	503.445	328.592	228.618	391.407	168.445	202.725
