# Supplementary material for: GTPase Rab11b and effector Rab11-FIP2 promote NLRP3 stability during inflammasome priming
Source: EMBO J. 2026 Mar 25;45(9):2991–3021. doi: 10.1038/s44318-026-00755-7 (PMC13144346; doi:10.1038/s44318-026-00755-7)
Supplement: Supplementary file 4 — Source data Fig. 2 [file 44318_2026_755_MOESM4_ESM.zip › EMBOJ-2025-121050 Figure 2/2H/western NLRP3 quantifiedxlsx.xlsx]

## Sheet: Sheet1
	NS RNA exp I	NS RNA exp II	NS RNA exp III	NS RNA exp IV	FIP2 siRNA Exp I	FIP2 siRNA Exp II	FIP2 siRNA Exp III	FIP2 siRNA Exp IV
Medium	1	1	1	1	0.792525	0.472867	0.609327	0.0834696
LPS 60'	1.28573	0.924088	1.08992	0.763209	0.911854	0.586302	0.533966	0.049762
LPS 120'	1.78877	0.765494	2.05751	0.925617	1.39616	1.26087	0.430242	0.0676222
