# Supplementary material for: GTPase Rab11b and effector Rab11-FIP2 promote NLRP3 stability during inflammasome priming
Source: EMBO J. 2026 Mar 25;45(9):2991–3021. doi: 10.1038/s44318-026-00755-7 (PMC13144346; doi:10.1038/s44318-026-00755-7)
Supplement: Supplementary file 4 — Source data Fig. 2 [file 44318_2026_755_MOESM4_ESM.zip › EMBOJ-2025-121050 Figure 2/2F/qPCR IL1beta.xlsx]

## Sheet: Sheet1
	pLVX-Empty exp I	pLVX-Empty Exp II	pLVX-Empty ExpIII	pLVX-FIP2 exp I	pLVX-FIP2 exp II	pLVX-FIP2 expIII
Medium	1	1	1	2.03009	3.41336	2.56352
LPS 30'	1.30156	1.03112	0.680712	5.38328	3.43077	2.35182
LPS 60'	0.00075215	1.37044	0.850448	4.51152	5.24886	3.16797
LPS 120'	22.1604	2.96683	2.08676	42.1063	9.19184	4.80947
