# Supplementary material for: GTPase Rab11b and effector Rab11-FIP2 promote NLRP3 stability during inflammasome priming
Source: EMBO J. 2026 Mar 25;45(9):2991–3021. doi: 10.1038/s44318-026-00755-7 (PMC13144346; doi:10.1038/s44318-026-00755-7)
Supplement: Supplementary file 4 — Source data Fig. 2 [file 44318_2026_755_MOESM4_ESM.zip › EMBOJ-2025-121050 Figure 2/2F/qPCR NLRP3.xlsx]

## Sheet: Sheet1
	pLVX-Empty exp I	pLVX-Empty Exp II	pLVX-Empty ExpIII	pLVX-FIP2 exp I	pLVX-FIP2 exp II	pLVX-FIP2 expIII
Medium	1	1	1	0.380038	0.799318	0.460401
LPS 30'	0.76924	0.685642	0.442195	1.33037	0.770304	0.537235
LPS 60'	0.00030697	1.14591	0.647892	1.36974	1.57916	1.36788
LPS 120'	4.63771	2.36594	2.64004	8.85036	4.11519	2.71558
