# Supplementary material for: GTPase Rab11b and effector Rab11-FIP2 promote NLRP3 stability during inflammasome priming
Source: EMBO J. 2026 Mar 25;45(9):2991–3021. doi: 10.1038/s44318-026-00755-7 (PMC13144346; doi:10.1038/s44318-026-00755-7)
Supplement: Supplementary file 4 — Source data Fig. 2 [file 44318_2026_755_MOESM4_ESM.zip › EMBOJ-2025-121050 Figure 2/2D/western pro-IL-1beta quantified.xlsx]

## Sheet: Sheet1
	NS RNA ExpI	NS RNA ExpII	NS RNA ExpIII	FIP2 siRNA ExPI	FIP2 siRNA ExpII	FIP2 siRNA ExpIII
Medium	1	1	1	0.39351	1.11991	1.03776
LPS 30'	0.825172	0.907342	0.88841	0.431499	1.39029	1.00378
LPS 60'	1.17819	3.10758	2.43479	1.08768	2.27282	1.46139
LPS 120'	3.16903	7.69476	8.21505	1.82282	6.68305	5.30595
