# Supplementary material for: GTPase Rab11b and effector Rab11-FIP2 promote NLRP3 stability during inflammasome priming
Source: EMBO J. 2026 Mar 25;45(9):2991–3021. doi: 10.1038/s44318-026-00755-7 (PMC13144346; doi:10.1038/s44318-026-00755-7)
Supplement: Supplementary file 4 — Source data Fig. 2 [file 44318_2026_755_MOESM4_ESM.zip › EMBOJ-2025-121050 Figure 2/2D/western NLRP3 quantified.xlsx]

## Sheet: Sheet1
	NS RNA ExPI	NS RNA ExpII	NS RNA ExpIII	FIP2 siRNA ExpI	FIP2 siRNA ExpII	FIP2 siRNA ExpIII
Medium	1	1	1	2.64852	3.29437	6.47743
LPS 30'	1.27382	1.30821	2.36796	3.63584	2.87437	7.38763
LPS 60'	0.997938	1.56527	2.21	4.22258	3.03292	5.525
LPS 120'	2.54172	1.3662	2.16265	4.83146	3.23961	5.22635
						0
