# Supplementary material for: GTPase Rab11b and effector Rab11-FIP2 promote NLRP3 stability during inflammasome priming
Source: EMBO J. 2026 Mar 25;45(9):2991–3021. doi: 10.1038/s44318-026-00755-7 (PMC13144346; doi:10.1038/s44318-026-00755-7)
Supplement: Supplementary file 4 — Source data Fig. 2 [file 44318_2026_755_MOESM4_ESM.zip › EMBOJ-2025-121050 Figure 2/2E/qPCR NLRP3.xlsx]

## Sheet: Sheet1
	NS RNA ExpI	NS RNA ExpII	NS RNA ExpIII	FIP2 siRNA ExpI	FIP2 siRNA ExpII	FIP2 siRNA ExpIII
Medium	1	1.00202	1.0043	0.660542	0.768091	1.79075
LPS 30'	0.999416	1.19271	1.12015	0.687225	1.06547	1.50639
LPS 60'	2.1756	2.7838	4.34515	1.63931	1.73992	3.99338
LPS 120'	9.04916	7.40355	12.8338	5.61845	4.71087	10.6178
