# Supplementary material for: GTPase Rab11b and effector Rab11-FIP2 promote NLRP3 stability during inflammasome priming
Source: EMBO J. 2026 Mar 25;45(9):2991–3021. doi: 10.1038/s44318-026-00755-7 (PMC13144346; doi:10.1038/s44318-026-00755-7)
Supplement: Supplementary file 4 — Source data Fig. 2 [file 44318_2026_755_MOESM4_ESM.zip › EMBOJ-2025-121050 Figure 2/2B/western pro-IL-1beta quantified.xlsx]

## Sheet: Sheet1
	NS RNA ExpI	NS RNA ExpII	NS RNA ExpIII	NS RNA ExpIV	FIP2 siRNA ExpI	FIP2 siRNA ExpII	FIP2 siRNA ExpIII	FIP2 siRNA ExpIV
Medium	1	1	1	1.1827	0.58	0.828707	0.838667	0.536758
LPS 30'	1.06	0.878952	0.774898	1.30589	0.75	1.11341	0.46056	0.641184
LPS 60'	0.95	0.725518	0.961506	1.62284	0.83	0.807492	0.689396	0.521814
LPS 120'	1.33	1.40532	1.54351	2.03856	0.56	1.00913	0.756866	0.638952
