# Supplementary material for: GTPase Rab11b and effector Rab11-FIP2 promote NLRP3 stability during inflammasome priming
Source: EMBO J. 2026 Mar 25;45(9):2991–3021. doi: 10.1038/s44318-026-00755-7 (PMC13144346; doi:10.1038/s44318-026-00755-7)
Supplement: Supplementary file 4 — Source data Fig. 2 [file 44318_2026_755_MOESM4_ESM.zip › EMBOJ-2025-121050 Figure 2/2B/western NLRP3 quantified.xlsx]

## Sheet: Sheet1
	NS RNA ExPI	NS RNA ExpII	NS RNA ExpIII	FIP2 siRNA ExPI	FIP2 siRNA ExpII	FIP2 siRNA ExpIII
Medium	1	1	1	1.14946	1.39783	2.2551
LPS 30'	1.13535	1.07708	1.97525	1.47141	1.40383	2.96116
LPS 60'	0.953948	1.11029	1.96968	1.89539	1.83496	3.10571
LPS 120'	1.95784	1.11609	1.4772	2.50171	2.94457	1.61335
