# Supplementary material for: GTPase Rab11b and effector Rab11-FIP2 promote NLRP3 stability during inflammasome priming
Source: EMBO J. 2026 Mar 25;45(9):2991–3021. doi: 10.1038/s44318-026-00755-7 (PMC13144346; doi:10.1038/s44318-026-00755-7)
Supplement: Supplementary file 5 — Source data Fig. 3 [file 44318_2026_755_MOESM5_ESM.zip]

Archive with 90 entries (79 files):
- EMBOJ-2025-121050 Figure 3/
- __MACOSX/._EMBOJ-2025-121050 Figure 3
- EMBOJ-2025-121050 Figure 3/3E/
- __MACOSX/EMBOJ-2025-121050 Figure 3/._3E
- EMBOJ-2025-121050 Figure 3/3B/
- __MACOSX/EMBOJ-2025-121050 Figure 3/._3B
- EMBOJ-2025-121050 Figure 3/3C/
- __MACOSX/EMBOJ-2025-121050 Figure 3/._3C
- EMBOJ-2025-121050 Figure 3/3D/
- __MACOSX/EMBOJ-2025-121050 Figure 3/._3D
- EMBOJ-2025-121050 Figure 3/.DS_Store
- __MACOSX/EMBOJ-2025-121050 Figure 3/._.DS_Store
- EMBOJ-2025-121050 Figure 3/Fig. 3 western TIF/
- __MACOSX/EMBOJ-2025-121050 Figure 3/._Fig. 3 western TIF
- EMBOJ-2025-121050 Figure 3/3H/
- __MACOSX/EMBOJ-2025-121050 Figure 3/._3H
- EMBOJ-2025-121050 Figure 3/3A/
- __MACOSX/EMBOJ-2025-121050 Figure 3/._3A
- EMBOJ-2025-121050 Figure 3/3F/
- __MACOSX/EMBOJ-2025-121050 Figure 3/._3F
- EMBOJ-2025-121050 Figure 3/3G/
- __MACOSX/EMBOJ-2025-121050 Figure 3/._3G
- EMBOJ-2025-121050 Figure 3/3I/
- __MACOSX/EMBOJ-2025-121050 Figure 3/._3I
- EMBOJ-2025-121050 Figure 3/3E/western IL-1beta.ai
- __MACOSX/EMBOJ-2025-121050 Figure 3/3E/._western IL-1beta.ai
- EMBOJ-2025-121050 Figure 3/3E/western NLRP3.ai
- __MACOSX/EMBOJ-2025-121050 Figure 3/3E/._western NLRP3.ai
- EMBOJ-2025-121050 Figure 3/3E/western beta-tubulin.ai
- __MACOSX/EMBOJ-2025-121050 Figure 3/3E/._western beta-tubulin.ai
- EMBOJ-2025-121050 Figure 3/3B/.DS_Store
- __MACOSX/EMBOJ-2025-121050 Figure 3/3B/._.DS_Store
- EMBOJ-2025-121050 Figure 3/3B/ELISA IL-1beta.xlsx
- __MACOSX/EMBOJ-2025-121050 Figure 3/3B/._ELISA IL-1beta.xlsx
- EMBOJ-2025-121050 Figure 3/3C/.DS_Store
- __MACOSX/EMBOJ-2025-121050 Figure 3/3C/._.DS_Store
- EMBOJ-2025-121050 Figure 3/3C/western GSDMD.ai
- __MACOSX/EMBOJ-2025-121050 Figure 3/3C/._western GSDMD.ai
- EMBOJ-2025-121050 Figure 3/3C/Western casp-1.ai
- __MACOSX/EMBOJ-2025-121050 Figure 3/3C/._Western casp-1.ai
- EMBOJ-2025-121050 Figure 3/3C/western IL1b.ai
- __MACOSX/EMBOJ-2025-121050 Figure 3/3C/._western IL1b.ai
- EMBOJ-2025-121050 Figure 3/3C/western casp-1 ligth exp.ai
- __MACOSX/EMBOJ-2025-121050 Figure 3/3C/._western casp-1 ligth exp.ai
- EMBOJ-2025-121050 Figure 3/3D/western IL-1beta.ai
- __MACOSX/EMBOJ-2025-121050 Figure 3/3D/._western IL-1beta.ai
- EMBOJ-2025-121050 Figure 3/3D/.DS_Store
- __MACOSX/EMBOJ-2025-121050 Figure 3/3D/._.DS_Store
- EMBOJ-2025-121050 Figure 3/3D/western GSDMD.ai
- __MACOSX/EMBOJ-2025-121050 Figure 3/3D/._western GSDMD.ai
- EMBOJ-2025-121050 Figure 3/3D/western casp-1.ai
- __MACOSX/EMBOJ-2025-121050 Figure 3/3D/._western casp-1.ai
- EMBOJ-2025-121050 Figure 3/3D/western casp-1 ligth exp.ai
- __MACOSX/EMBOJ-2025-121050 Figure 3/3D/._western casp-1 ligth exp.ai
- EMBOJ-2025-121050 Figure 3/Fig. 3 western TIF/3C sup_IL1b p17 spesific.tif
- __MACOSX/EMBOJ-2025-121050 Figure 3/Fig. 3 western TIF/._3C sup_IL1b p17 spesific.tif
- EMBOJ-2025-121050 Figure 3/Fig. 3 western TIF/.DS_Store
- __MACOSX/EMBOJ-2025-121050 Figure 3/Fig. 3 western TIF/._.DS_Store
- EMBOJ-2025-121050 Figure 3/Fig. 3 western TIF/3C lys_GSDMD.tif
- __MACOSX/EMBOJ-2025-121050 Figure 3/Fig. 3 western TIF/._3C lys_GSDMD.tif
- EMBOJ-2025-121050 Figure 3/Fig. 3 western TIF/3D lys_GSDMD D1.tif
- __MACOSX/EMBOJ-2025-121050 Figure 3/Fig. 3 western TIF/._3D lys_GSDMD D1.tif
- EMBOJ-2025-121050 Figure 3/Fig. 3 western TIF/3E lys_NLRP3.tif
- __MACOSX/EMBOJ-2025-121050 Figure 3/Fig. 3 western TIF/._3E lys_NLRP3.tif
- EMBOJ-2025-121050 Figure 3/Fig. 3 western TIF/3C sup_casp1.tif
- __MACOSX/EMBOJ-2025-121050 Figure 3/Fig. 3 western TIF/._3C sup_casp1.tif
- EMBOJ-2025-121050 Figure 3/Fig. 3 western TIF/3E lys_beta_tubulin.tif
- __MACOSX/EMBOJ-2025-121050 Figure 3/Fig. 3 western TIF/._3E lys_beta_tubulin.tif
- EMBOJ-2025-121050 Figure 3/Fig. 3 western TIF/3D sup_casp1.tif
- __MACOSX/EMBOJ-2025-121050 Figure 3/Fig. 3 western TIF/._3D sup_casp1.tif
- EMBOJ-2025-121050 Figure 3/Fig. 3 western TIF/3C sup_IL1b.tif
- __MACOSX/EMBOJ-2025-121050 Figure 3/Fig. 3 western TIF/._3C sup_IL1b.tif
- EMBOJ-2025-121050 Figure 3/Fig. 3 western TIF/3D sup_IL1b.tif
- __MACOSX/EMBOJ-2025-121050 Figure 3/Fig. 3 western TIF/._3D sup_IL1b.tif
- EMBOJ-2025-121050 Figure 3/Fig. 3 western TIF/3E lys_proIL1.tif
- __MACOSX/EMBOJ-2025-121050 Figure 3/Fig. 3 western TIF/._3E lys_proIL1.tif
- EMBOJ-2025-121050 Figure 3/3H/.DS_Store
- __MACOSX/EMBOJ-2025-121050 Figure 3/3H/._.DS_Store
- EMBOJ-2025-121050 Figure 3/3H/qPCR NLRP3.xlsx
- __MACOSX/EMBOJ-2025-121050 Figure 3/3H/._qPCR NLRP3.xlsx
- EMBOJ-2025-121050 Figure 3/3A/LDH.xlsx
- __MACOSX/EMBOJ-2025-121050 Figure 3/3A/._LDH.xlsx
- EMBOJ-2025-121050 Figure 3/3F/western NLRP3 quantified.xlsx
- __MACOSX/EMBOJ-2025-121050 Figure 3/3F/._western NLRP3 quantified.xlsx
- EMBOJ-2025-121050 Figure 3/3G/western IL-1beta quantified.xlsx
- __MACOSX/EMBOJ-2025-121050 Figure 3/3G/._western IL-1beta quantified.xlsx
- EMBOJ-2025-121050 Figure 3/3I/.DS_Store
- __MACOSX/EMBOJ-2025-121050 Figure 3/3I/._.DS_Store
- EMBOJ-2025-121050 Figure 3/3I/qPCR IL-1beta.xlsx
- __MACOSX/EMBOJ-2025-121050 Figure 3/3I/._qPCR IL-1beta.xlsx
