# Supplementary material for: GTPase Rab11b and effector Rab11-FIP2 promote NLRP3 stability during inflammasome priming
Source: EMBO J. 2026 Mar 25;45(9):2991–3021. doi: 10.1038/s44318-026-00755-7 (PMC13144346; doi:10.1038/s44318-026-00755-7)
Supplement: Supplementary file 5 — Source data Fig. 3 [file 44318_2026_755_MOESM5_ESM.zip › EMBOJ-2025-121050 Figure 3/3B/ELISA IL-1beta.xlsx]

## Sheet: Sheet1
	NS RNA exp I	NS RNA exp II	NS RNA exp III	Rab11a siRNA exp I	Rab11a siRNA exp II	Rab11a siRNA exp I	Rab11b siRNA exp I	Rab11b siRNA exp II	Rab11b siRNA exp III
Medium	3.1	63	137	9.9	31	106	10.9	0	28
LPS	210.9	547	1795	455.7	907	2208	68.8	89	175
LPS+N60´	2232	3052	4338	2860	3373	4175	1051.7	1236	2264
