# Supplementary material for: GTPase Rab11b and effector Rab11-FIP2 promote NLRP3 stability during inflammasome priming
Source: EMBO J. 2026 Mar 25;45(9):2991–3021. doi: 10.1038/s44318-026-00755-7 (PMC13144346; doi:10.1038/s44318-026-00755-7)
Supplement: Supplementary file 5 — Source data Fig. 3 [file 44318_2026_755_MOESM5_ESM.zip › EMBOJ-2025-121050 Figure 3/3H/qPCR NLRP3.xlsx]

## Sheet: Sheet1
	NS RNA Exp I	NS RNA Exp II	NS RNA Exp III	NS RNA Exp IV	Rab11a siRNA Exp I	Rab11asiRNA Exp II	Rab11a siRNA Exp III	Rab11a siRNA Exp IV	Rab11b siRNA Exp I	Rab11b siRNA Exp II	Rab11b siRNA Exp III	Rab11b siRNA Exp IV
Medium	1	1	1	1	1.07702	1.87283	1.10635	1.07393	1.12031	1.19338	0.671315	0.540639
LPS 30'	2.36489	1.14488	1.33865	1.69327	1.8013	1.17778	1.42375	1.13745	3.99769	2.31422	0.840715	0.652185
LPS 60'	5.83673	4.35807	4.00461	6.1013	4.83643	3.55827	3.87463	2.57782	14.0822	13.9946	4.14737	2.8869
LPS 120'	9.09201	13.4577	9.22598	11.3129	11.0744	13.0089	6.08347	3.96639	20.5198	19.3799	7.78163	4.73102
