# Supplementary material for: GTPase Rab11b and effector Rab11-FIP2 promote NLRP3 stability during inflammasome priming
Source: EMBO J. 2026 Mar 25;45(9):2991–3021. doi: 10.1038/s44318-026-00755-7 (PMC13144346; doi:10.1038/s44318-026-00755-7)
Supplement: Supplementary file 5 — Source data Fig. 3 [file 44318_2026_755_MOESM5_ESM.zip › EMBOJ-2025-121050 Figure 3/3A/LDH.xlsx]

## Sheet: Sheet1
	NS RNA exp I	NS RNA exp II	Rab11a siRNA exp I	Rab11a siRNA exp II	Rab11b siRNA exp I	Rab11b siRNA exp II
Medium	1.48601	4.9	1.13636	3.75	2.7972	3
LPS+N60´	25.6993	36.55	32.7797	34.3	13.5489	17.75
