# Supplementary material for: GTPase Rab11b and effector Rab11-FIP2 promote NLRP3 stability during inflammasome priming
Source: EMBO J. 2026 Mar 25;45(9):2991–3021. doi: 10.1038/s44318-026-00755-7 (PMC13144346; doi:10.1038/s44318-026-00755-7)
Supplement: Supplementary file 5 — Source data Fig. 3 [file 44318_2026_755_MOESM5_ESM.zip › EMBOJ-2025-121050 Figure 3/3G/western IL-1beta quantified.xlsx]

## Sheet: Sheet1
	NS RNA Exp I	NS RNA Exp II	NS RNA Exp III	NS RNA Exp IV	Rab11a siRNA Exp I	Rab11asiRNA Exp II	Rab11a siRNA Exp III	Rab11a siRNA Exp IV	Rab11b siRNA Exp I	Rab11b siRNA Exp II	Rab11b siRNA Exp III	Rab11b siRNA Exp IV
Medium	1	1	1	1	1.79927	2.00172	1.71574	0.601432	0.150804	0.18837	0.22935	0.019276
LPS 30'	1.02904	1.09938	1.45181	1.01602	1.66429	1.6334	1.68317	0.325292	0.084363	0.486435	0.222817	0.02786
LPS 60'	1.04712	1.08859	1.02811	1.34719	2.00635	2.00015	1.98359	0.739147	0.199659	0.326904	0.216016	0.033382
LPS 120'	1.5829	1.68248	1.06838	1.2324	3.34302	3.75441	2.05989	0.577681	0.467113	1.64189	0.211956	0.203618
