# Supplementary material for: GTPase Rab11b and effector Rab11-FIP2 promote NLRP3 stability during inflammasome priming
Source: EMBO J. 2026 Mar 25;45(9):2991–3021. doi: 10.1038/s44318-026-00755-7 (PMC13144346; doi:10.1038/s44318-026-00755-7)
Supplement: Supplementary file 5 — Source data Fig. 3 [file 44318_2026_755_MOESM5_ESM.zip › EMBOJ-2025-121050 Figure 3/3I/qPCR IL-1beta.xlsx]

## Sheet: Sheet1
	NS RNA Exp I	NS RNA Exp II	NS RNA Exp III	NS RNA Exp IV	Rab11a siRNA Exp I	Rab11asiRNA Exp II	Rab11a siRNA Exp III	Rab11a siRNA Exp IV	Rab11b siRNA Exp I	Rab11b siRNA Exp II	Rab11b siRNA Exp III	Rab11b siRNA Exp IV
Medium	1	4.69198	16.6885	34.8495	3.8577	7.24479	16.3036	51.5572	0.396313	6.61166	26.3056	65.7078
LPS 30'	1	1.18247	3.4466	14.5219	3.88799	1.60611	3.62871	14.3451	0.309172	1.21825	7.03145	12.0943
LPS 60'	1	1.59751	2.18253	3.77468	1.50309	1.39118	1.93334	2.23874	0.230437	0.328679	0.533431	1.30418
LPS 120'	1	2.25037	8.17089	14.1113	0.471146	0.402348	1.1372	2.07432	0.00862723	0.0479951	0.663965	1.3736
