# Supplementary material for: GTPase Rab11b and effector Rab11-FIP2 promote NLRP3 stability during inflammasome priming
Source: EMBO J. 2026 Mar 25;45(9):2991–3021. doi: 10.1038/s44318-026-00755-7 (PMC13144346; doi:10.1038/s44318-026-00755-7)
Supplement: Supplementary file 6 — Source data Fig. 4 [file 44318_2026_755_MOESM6_ESM.zip]

Archive with 52 entries (46 files):
- EMBOJ-2025-121050 Figure 4/
- __MACOSX/._EMBOJ-2025-121050 Figure 4
- EMBOJ-2025-121050 Figure 4/.DS_Store
- __MACOSX/EMBOJ-2025-121050 Figure 4/._.DS_Store
- EMBOJ-2025-121050 Figure 4/4E/
- __MACOSX/EMBOJ-2025-121050 Figure 4/._4E
- EMBOJ-2025-121050 Figure 4/4B/
- __MACOSX/EMBOJ-2025-121050 Figure 4/._4B
- EMBOJ-2025-121050 Figure 4/4C/
- __MACOSX/EMBOJ-2025-121050 Figure 4/._4C
- EMBOJ-2025-121050 Figure 4/4D/
- __MACOSX/EMBOJ-2025-121050 Figure 4/._4D
- EMBOJ-2025-121050 Figure 4/4A/
- __MACOSX/EMBOJ-2025-121050 Figure 4/._4A
- EMBOJ-2025-121050 Figure 4/4E/4E.xlsx
- __MACOSX/EMBOJ-2025-121050 Figure 4/4E/._4E.xlsx
- EMBOJ-2025-121050 Figure 4/4E/Readme.txt
- __MACOSX/EMBOJ-2025-121050 Figure 4/4E/._Readme.txt
- EMBOJ-2025-121050 Figure 4/4B/Microscopy Z-stack.tif
- __MACOSX/EMBOJ-2025-121050 Figure 4/4B/._Microscopy Z-stack.tif
- EMBOJ-2025-121050 Figure 4/4B/.DS_Store
- __MACOSX/EMBOJ-2025-121050 Figure 4/4B/._.DS_Store
- EMBOJ-2025-121050 Figure 4/4B/Microscopy ASC-NLRP3.tif
- __MACOSX/EMBOJ-2025-121050 Figure 4/4B/._Microscopy ASC-NLRP3.tif
- EMBOJ-2025-121050 Figure 4/4B/Microscopy NLRP3.tif
- __MACOSX/EMBOJ-2025-121050 Figure 4/4B/._Microscopy NLRP3.tif
- EMBOJ-2025-121050 Figure 4/4B/Microscopy ASC.tif
- __MACOSX/EMBOJ-2025-121050 Figure 4/4B/._Microscopy ASC.tif
- EMBOJ-2025-121050 Figure 4/4B/Readme.txt
- __MACOSX/EMBOJ-2025-121050 Figure 4/4B/._Readme.txt
- EMBOJ-2025-121050 Figure 4/4C/.DS_Store
- __MACOSX/EMBOJ-2025-121050 Figure 4/4C/._.DS_Store
- EMBOJ-2025-121050 Figure 4/4C/4C.xlsx
- __MACOSX/EMBOJ-2025-121050 Figure 4/4C/._4C.xlsx
- EMBOJ-2025-121050 Figure 4/4C/Readme.txt
- __MACOSX/EMBOJ-2025-121050 Figure 4/4C/._Readme.txt
- EMBOJ-2025-121050 Figure 4/4D/4D.xlsx
- __MACOSX/EMBOJ-2025-121050 Figure 4/4D/._4D.xlsx
- EMBOJ-2025-121050 Figure 4/4D/Readme.txt
- __MACOSX/EMBOJ-2025-121050 Figure 4/4D/._Readme.txt
- EMBOJ-2025-121050 Figure 4/4A/Microscopy Z-stack.tif
- __MACOSX/EMBOJ-2025-121050 Figure 4/4A/._Microscopy Z-stack.tif
- EMBOJ-2025-121050 Figure 4/4A/.DS_Store
- __MACOSX/EMBOJ-2025-121050 Figure 4/4A/._.DS_Store
- EMBOJ-2025-121050 Figure 4/4A/Microscopy Crop.ai
- __MACOSX/EMBOJ-2025-121050 Figure 4/4A/._Microscopy Crop.ai
- EMBOJ-2025-121050 Figure 4/4A/Microscopy FIP2.tif
- __MACOSX/EMBOJ-2025-121050 Figure 4/4A/._Microscopy FIP2.tif
- EMBOJ-2025-121050 Figure 4/4A/Microscopy ASC.tif
- __MACOSX/EMBOJ-2025-121050 Figure 4/4A/._Microscopy ASC.tif
- EMBOJ-2025-121050 Figure 4/4A/Microscopy ASC-FIP2.tif
- __MACOSX/EMBOJ-2025-121050 Figure 4/4A/._Microscopy ASC-FIP2.tif
