# Supplementary material for: GTPase Rab11b and effector Rab11-FIP2 promote NLRP3 stability during inflammasome priming
Source: EMBO J. 2026 Mar 25;45(9):2991–3021. doi: 10.1038/s44318-026-00755-7 (PMC13144346; doi:10.1038/s44318-026-00755-7)
Supplement: Supplementary file 6 — Source data Fig. 4 [file 44318_2026_755_MOESM6_ESM.zip › EMBOJ-2025-121050 Figure 4/4E/4E.xlsx]

## Sheet: Sheet1
	NS RNA			FIP2 siRNA		NS RNA Control	NS RNA Control		NS RNA Control: Just secondary Alexa 488 antibody
0	55.62	279.832	0	167.58	198.569	13.433	19.551		512x512 Z-stacks FIP2 vs ASC immunostaining
	166.22	188.993		185.269	148.295	75.81	131.936
	66.85	215.327		70.889	159.201	29.26	38.038
	52.65	111.986		304.04	209.741	34.713	36.309
	235.99	161.329		100.49	97.223	53.333	99.484
	207.25	269.857		169.34	276.507	59.052	50.673
	50.91	270.788		202.84	191.786	144.571	57.855
	85.94	113.715		141.01	120.764	53.2	81.662
	46.33	190.988			161.196	29.127	58.121
	225	318.668			136.325	71.155	69.825
	150.96	52.269			134.995	22.61	78.204
	158.96	298.984			184.87	86.184	81.13
	96.71	116.907			214.396	62.51	132.468
	139.23	167.846			156.142	59.85	89.908
	99.63	164.787			172.767	56.126	112.385
	153.27	58.786			168.777	92.435	61.18
	119.6	192.185			62.909	71.687	92.169
	93.64	200.431			121.562	32.319	84.455
	84.48	164.388			182.742	45.752	80.731
	119.11	196.84			124.089	105	90.041
	97.5	84.854				107.42	169.176
	62.41	85.652				113.57	45.885
	71.84	159.999				78.47	52.402
	383.96	150.556				47.64	56.259
	343.88	151.221				59.07	79.268
	124.88	113.449				77.02	22.61
	106.7	114.247				43.72	55.86
	65.76	84.322				47.21	35.112
	160.93	113.715				40.166	81.13
	252.85	171.969				39.634	69.426
	158.07	134.596				39.767	72.086
	268.72	115.71				0.266	37.506
	164.18	102.277				39.767	85.652
	139.38	143.59				40.033	37.107
	137.82	293.63				39.634	57.988
	172.7	132.11				0.133	55.461
	153.4	141.47				39.634	40.432
	218.64	151.57				40.166	50.407
	128.95	204.88				40.166	39.102
	131.87	81.03				121.163	31.521
	81.3	181.44				68.096	43.225
	138.12	212.4				57.323	30.59
	194.64	262.89				57.456	52.136
	222.09	176.62				43.757	32.984
	167.59	114.87				57.456	46.55
	89.09	167.67				25.669	46.683
	152.14	218.81				76.874	36.841
	121.03	163.31				71.155	33.25
	87.88	158.12				36.442	43.624
	116.99	129.26				58.254	26.866
	218.386	132.75				59.85	17.423
	51.87	128.34				30.989	30.324
	149.093	159.5				52.535	80.17
	244.587	184.53					119.22
	190.323	128.73					0.11
	160.797	98.06					39.98
	88.711	105.44					0.04
	244.986	94.4					39.42
	220.78	60.93					0.08
	268.793	170.23					39.9
	218.253	92.66					0.08
	164.787	57.67					0.16
	165.186	181.7					39.74
	215.726	126.13					39.9
	163.058	205.51					39.77
	83.79	120.29					0.17
	225.036	125.91					40.06
	186.599	121.28					39.74
	195.776	171.33					40.22
	129.01	167.33					39.77
	299.27	221.98					40.22
	142.32	105.75					39.9
	156.7	53.25					40.07
	175.42	174.51					40.43
	98.12	85.86					80.33
	160.81	111.26					39.9
	171.64	235.84					0.11
	165.12	143.01					39.98
		151.94					0
		138.31					0.12
		124.08					40.06
		164.95					40.11
		111.22					0
		102.86					39.58
		122.38					40.17
		118.17					39.9
		108.76					0
		99.7					40.06
		67.88					39.79
		163.89					39.74
		285.285					0
		199.766					0
		188.328					0.24
		105.469					0
		146.167					39.9
		86.184					0
		105.868					0
		142.975					40.06
		117.572					40.06
		190.19					40.06
		159.068					0
		97.489					39.9
		173.299					39.74
		164.255					0
		166.782					0
		126.483					0
		131.404					0
		176.358					161.994
		163.191					75.544
		93.366					105.735
		132.601					228.228
		99.617					155.211
		73.948					147.763
		86.716					27.664
		36.176					48.412
		74.57					103.873
		144.84					92.435
		99.38					31.654
		112.4					23.408
		353.37					108.129
		94.65					58.387
		259.66					116.242
		231.42					184.737
		290.89					30.058
		89.82					67.298
		218.72					37.107
		181.54					66.234
		191.52					98.021
		405.03					65.436
		186					63.574
		191.19					62.643
		227.9					120.365
		249.05					38.57
		150.44					64.239
		264.12					60.914
		186.79					60.648
		209.78					44.688
		178.32					65.17
		236.64					153.482
		321.96					64.771
		171.1					75.411
		102.28					75.012
		104.4					78.603
		177.954					101.346
		263.872					133.399
		253.498					72.884
		66.766					63.042
		212.401					48.811
		102.277					86.184
		150.556					139.517
		229.292					24.605
		154.014					112.385
		212.135					57.722
		111.853					20.083
		114.779					50.407
		131.005					28.994
		155.344					62.244
		146.034					36.708
		210.539					33.383
		107.863					25.669
		155.477					79.8
		82.593
		152.817
		133.931
		127.414
		157.339
		139.118
		209.874
		196.175
		202.16
		205.086
		98.553
