# Supplementary material for: GTPase Rab11b and effector Rab11-FIP2 promote NLRP3 stability during inflammasome priming
Source: EMBO J. 2026 Mar 25;45(9):2991–3021. doi: 10.1038/s44318-026-00755-7 (PMC13144346; doi:10.1038/s44318-026-00755-7)
Supplement: Supplementary file 6 — Source data Fig. 4 [file 44318_2026_755_MOESM6_ESM.zip › EMBOJ-2025-121050 Figure 4/4B/Readme.txt]

The TIF - files resembles the microscopy images shown in Figure 4B

primary human macrophages treated LPS primed and nigericin treated

512x512  Z-stacks immunostained with an anti-NLRP3 or  a versus an anti-ASC antibody 
