# Supplementary material for: GTPase Rab11b and effector Rab11-FIP2 promote NLRP3 stability during inflammasome priming
Source: EMBO J. 2026 Mar 25;45(9):2991–3021. doi: 10.1038/s44318-026-00755-7 (PMC13144346; doi:10.1038/s44318-026-00755-7)
Supplement: Supplementary file 6 — Source data Fig. 4 [file 44318_2026_755_MOESM6_ESM.zip › EMBOJ-2025-121050 Figure 4/4C/4C.xlsx]

## Sheet: Sheet1
Number of ASC-specks above background
512x512 Z-stacks immunostained with anti-FIP2 or anti-NLRP3 antibodies versus an anti-ASC antibody
	NS RNA			FIP2 siRNA
M	LPS+N60`	LPS+N120`	M	LPS+N60`	LPS+N120`
0	0.1741	0.3986	0	0.01612	0.0826
0	0.106575	0.3244	0	0.0173	0.0641
0	0.27	0.4526	0	0.012755	0.05357
