# Supplementary material for: GTPase Rab11b and effector Rab11-FIP2 promote NLRP3 stability during inflammasome priming
Source: EMBO J. 2026 Mar 25;45(9):2991–3021. doi: 10.1038/s44318-026-00755-7 (PMC13144346; doi:10.1038/s44318-026-00755-7)
Supplement: Supplementary file 6 — Source data Fig. 4 [file 44318_2026_755_MOESM6_ESM.zip › EMBOJ-2025-121050 Figure 4/4D/4D.xlsx]

## Sheet: Sheet1
	NS RNA			FIP2 siRNA		NS RNA Control	NS RNA Control		NS RNA Control: Just secondary Alexa 488 antibody
Medium	LPS+ 60´N	LPS+ N120´	Medium	LPS+60´N	LPS+120´N	LPS+ N60´	LPS+ N120´		512x512 Z-stacks NLRP3 vs ASC immunostaining
	65.702	25.72	0	13.433	19.551	13.433	19.551
	63.042	213.7		75.81	131.936	75.81	131.936
	52.402	159.55		29.26	38.038	29.26	38.038
	47.348	130.8		34.713	36.309	34.713	36.309
	53.599	170		53.333	99.484	53.333	99.484
	48.013	112.11		59.052	50.673	59.052	50.673
	22.344	51.95		144.571	57.855	144.571	57.855
	55.993	78.86		53.2	81.662	53.2	81.662
	75.145	38.32		29.127	58.121	29.127	58.121
	44.023	60.67		71.155	69.825	71.155	69.825
	41.496	62.35		22.61	78.204	22.61	78.204
	23.275	53.2		86.184	81.13	86.184	81.13
	53.333	62.8		62.51	132.468	62.51	132.468
	79.7	45.34		59.85	89.908	59.85	89.908
	38.2	122.759		56.126	112.385	56.126	112.385
	44.41	87.913		92.435	61.18	92.435	61.18
	68.58	107.597		71.687	92.169	71.687	92.169
	25.82	43.092		32.319	84.455	32.319	84.455
	45.68	103.075		45.752	80.731	45.752	80.731
	66.11	46.151		105	90.041	105	90.041
	61.313	104.538		107.42	169.176	107.42	169.176
	93.1	40.432		113.57	45.885	113.57	45.885
	33.117	58.387		78.47	52.402	78.47	52.402
	69.16	37.772		47.64	56.259	47.64	56.259
	28.728	63.175		59.07	79.268	59.07	79.268
	195.78	67.165		77.02	22.61	77.02	22.61
	139.52	50.806		43.72	55.86	43.72	55.86
	133.4	65.702		47.21	35.112	47.21	35.112
	110.92	73.416		40.166	81.13	40.166	81.13
	39.37	73.549		39.634	69.426	39.634	69.426
	160.53	28.861		39.767	72.086	39.767	72.086
	149.89	45.885		0.266	37.506	0.266	37.506
	98.69	69.027		39.767	85.652	39.767	85.652
	111.72	57.589		40.033	37.107	40.033	37.107
	58.79	61.845		39.634	57.988	0	57.988
	144.704	31.388		0.133	55.461	39.634	55.461
	277.438	46.949		39.634	40.432	0.133	40.432
	192.983	47.215		40.166	50.407	39.634	50.407
	64.771	39.235		40.166	39.102	0	39.102
	40.565	123.07		121.163	31.521	40.166	31.521
	187.929	47.25		68.096	43.225	40.166	43.225
	62.377	29.45		57.323	30.59	121.163	30.59
	28.994	49.29		57.456	52.136	68.096	52.136
	86.184	128.8		43.757	32.984	57.323	32.984
	195.51	70.67		57.456	46.55	57.456	46.55
	59.584	191.43		25.669	46.683	43.757	46.683
	71.288	39.55		76.874	36.841	57.456	36.841
		49.86		71.155	33.25	25.669	33.25
		57.58		36.442	43.624	76.874	43.624
		57.47		58.254	26.866	71.155	26.866
		51.08		59.85	17.423	36.442	17.423
		28.31		30.989	30.324	58.254	30.324
		70.77		52.535	80.17	59.85	80.17
		30.45			119.22	30.989	119.22
		25.02			0.11	52.535	0.11
		60			39.98		39.98
		34.81			0.04		0.04
		61.69			39.42		39.42
		61.29			0.08		0.08
		68.79			39.9		39.9
		65.9			0.08		0.08
		71.28			0.16		0.16
					39.74		39.74
					39.9		39.9
					39.77		39.77
					0.17		0.17
					40.06		40.06
					39.74		39.74
					40.22		40.22
					39.77		39.77
					40.22		40.22
					39.9		39.9
					40.07		40.07
					40.43		40.43
					80.33		80.33
					39.9		39.9
					0.11		0.11
					39.98		39.98
					0		0
					0.12		0.12
					40.06		40.06
					40.11		40.11
					0		0
					39.58		39.58
					40.17		40.17
					39.9		39.9
					0		0
					40.06		40.06
					39.79		39.79
					39.74		39.74
					0		0
					0		0
					0.24		0.24
					0		0
					39.9		39.9
					0		0
					0		0
					40.06		40.06
					40.06		40.06
					40.06		40.06
					0		0
					39.9		39.9
					39.74		39.74
					0		0
					0		0
					0		0
					0		0
					161.994		161.994
					75.544		75.544
					105.735		105.735
					228.228		155.211
					155.211		147.763
					147.763		27.664
					27.664		48.412
					48.412		103.873
					103.873		92.435
					92.435		31.654
					31.654		23.408
					23.408		108.129
					108.129		58.387
					58.387		116.242
					116.242		184.737
					184.737		30.058
					30.058		67.298
					67.298		37.107
					37.107		66.234
					66.234		98.021
					98.021		65.436
					65.436		63.574
					63.574		62.643
					62.643		120.365
					120.365		38.57
					38.57		64.239
					64.239		60.914
					60.914		60.648
					60.648		44.688
					44.688		65.17
					65.17		153.482
					153.482		64.771
					64.771		75.411
					75.411		75.012
					75.012		78.603
					78.603		101.346
					101.346		133.399
					133.399		72.884
					72.884		63.042
					63.042		48.811
					48.811		86.184
					86.184		139.517
					139.517		24.605
					24.605		112.385
					112.385		57.722
					57.722		20.083
					20.083		50.407
					50.407		28.994
					28.994		62.244
					62.244		36.708
					36.708		33.383
					33.383		25.669
					25.669		79.8
					79.8		79.8
							73.15
							208.677
							18.886
							10.241
							14.231
							19.019
							200.564
							69.559
							79.933
							34.58
							43.757
							75.81
							47.747
							115.311
							61.313
							222.376
							80.465
							19.95
							110.922
							82.194
							78.47
							61.845
							75.677
							51.072
							182.609
							41.762
							46.55
							36.309
							57.722
