# Supplementary material for: GTPase Rab11b and effector Rab11-FIP2 promote NLRP3 stability during inflammasome priming
Source: EMBO J. 2026 Mar 25;45(9):2991–3021. doi: 10.1038/s44318-026-00755-7 (PMC13144346; doi:10.1038/s44318-026-00755-7)
Supplement: Supplementary file 7 — Source data Fig. 5 [file 44318_2026_755_MOESM7_ESM.zip]

Archive with 142 entries (130 files):
- EMBOJ-2025-121050 Figure 5/
- EMBOJ-2025-121050 Figure 5/Thumbs.db
- __MACOSX/EMBOJ-2025-121050 Figure 5/._Thumbs.db
- EMBOJ-2025-121050 Figure 5/5G/
- EMBOJ-2025-121050 Figure 5/5A/
- __MACOSX/EMBOJ-2025-121050 Figure 5/._5A
- EMBOJ-2025-121050 Figure 5/.DS_Store
- __MACOSX/EMBOJ-2025-121050 Figure 5/._.DS_Store
- EMBOJ-2025-121050 Figure 5/Western TIF/
- EMBOJ-2025-121050 Figure 5/5C/
- __MACOSX/EMBOJ-2025-121050 Figure 5/._5C
- EMBOJ-2025-121050 Figure 5/5E/
- __MACOSX/EMBOJ-2025-121050 Figure 5/._5E
- EMBOJ-2025-121050 Figure 5/5B/
- __MACOSX/EMBOJ-2025-121050 Figure 5/._5B
- EMBOJ-2025-121050 Figure 5/5G/5G WCL Flag-FIP2 with cropped area.ai
- __MACOSX/EMBOJ-2025-121050 Figure 5/5G/._5G WCL Flag-FIP2 with cropped area.ai
- EMBOJ-2025-121050 Figure 5/5G/5G IP Flag-FIP2 with cropped area.ai
- __MACOSX/EMBOJ-2025-121050 Figure 5/5G/._5G IP Flag-FIP2 with cropped area.ai
- EMBOJ-2025-121050 Figure 5/5G/Readme.txt
- __MACOSX/EMBOJ-2025-121050 Figure 5/5G/._Readme.txt
- EMBOJ-2025-121050 Figure 5/5G/5G IP EGFP-NLRP3 with cropped area.ai
- __MACOSX/EMBOJ-2025-121050 Figure 5/5G/._5G IP EGFP-NLRP3 with cropped area.ai
- EMBOJ-2025-121050 Figure 5/5G/5G WCL EGFP-NLRP3 with cropped area.ai
- __MACOSX/EMBOJ-2025-121050 Figure 5/5G/._5G WCL EGFP-NLRP3 with cropped area.ai
- EMBOJ-2025-121050 Figure 5/5A/western IP Flag-NLRP3.ai
- __MACOSX/EMBOJ-2025-121050 Figure 5/5A/._western IP Flag-NLRP3.ai
- EMBOJ-2025-121050 Figure 5/5A/western IP ECFP-rab11.ai
- __MACOSX/EMBOJ-2025-121050 Figure 5/5A/._western IP ECFP-rab11.ai
- EMBOJ-2025-121050 Figure 5/5A/western WCL ECFP-rab11.ai
- __MACOSX/EMBOJ-2025-121050 Figure 5/5A/._western WCL ECFP-rab11.ai
- EMBOJ-2025-121050 Figure 5/5A/Readme.txt
- __MACOSX/EMBOJ-2025-121050 Figure 5/5A/._Readme.txt
- EMBOJ-2025-121050 Figure 5/5A/western WCL EGFP-FIP2.ai
- __MACOSX/EMBOJ-2025-121050 Figure 5/5A/._western WCL EGFP-FIP2.ai
- EMBOJ-2025-121050 Figure 5/5A/western IP EGFP-FIP2.ai
- __MACOSX/EMBOJ-2025-121050 Figure 5/5A/._western IP EGFP-FIP2.ai
- EMBOJ-2025-121050 Figure 5/5A/western WCL Flag-NLRP3.ai
- __MACOSX/EMBOJ-2025-121050 Figure 5/5A/._western WCL Flag-NLRP3.ai
- EMBOJ-2025-121050 Figure 5/Western TIF/5G/
- EMBOJ-2025-121050 Figure 5/Western TIF/5A/
- EMBOJ-2025-121050 Figure 5/Western TIF/.DS_Store
- __MACOSX/EMBOJ-2025-121050 Figure 5/Western TIF/._.DS_Store
- EMBOJ-2025-121050 Figure 5/Western TIF/5C/
- EMBOJ-2025-121050 Figure 5/Western TIF/5E/
- EMBOJ-2025-121050 Figure 5/Western TIF/5B/
- EMBOJ-2025-121050 Figure 5/5C/5C WCL Flag-NLRP3 with cropped area.ai
- __MACOSX/EMBOJ-2025-121050 Figure 5/5C/._5C WCL Flag-NLRP3 with cropped area.ai
- EMBOJ-2025-121050 Figure 5/5C/5C WCL EGFP-FIP2 with cropped area.ai
- __MACOSX/EMBOJ-2025-121050 Figure 5/5C/._5C WCL EGFP-FIP2 with cropped area.ai
- EMBOJ-2025-121050 Figure 5/5C/5C IP Flag-NLRP3 with cropped area.ai
- __MACOSX/EMBOJ-2025-121050 Figure 5/5C/._5C IP Flag-NLRP3 with cropped area.ai
- EMBOJ-2025-121050 Figure 5/5C/5C IP EGFP-FIP2 with cropped area.ai
- __MACOSX/EMBOJ-2025-121050 Figure 5/5C/._5C IP EGFP-FIP2 with cropped area.ai
- EMBOJ-2025-121050 Figure 5/5C/Readme.txt
- __MACOSX/EMBOJ-2025-121050 Figure 5/5C/._Readme.txt
- EMBOJ-2025-121050 Figure 5/5E/5E WCL EGFP-FIP2 with cropped area.ai
- __MACOSX/EMBOJ-2025-121050 Figure 5/5E/._5E WCL EGFP-FIP2 with cropped area.ai
- EMBOJ-2025-121050 Figure 5/5E/5E IP Flag-NLRP3 with cropped area.ai
- __MACOSX/EMBOJ-2025-121050 Figure 5/5E/._5E IP Flag-NLRP3 with cropped area.ai
- EMBOJ-2025-121050 Figure 5/5E/5E WCL Flag-NLRP3 with cropped area.ai
- __MACOSX/EMBOJ-2025-121050 Figure 5/5E/._5E WCL Flag-NLRP3 with cropped area.ai
- EMBOJ-2025-121050 Figure 5/5E/5E IP EGFP-FIP2 with cropped area.ai
- __MACOSX/EMBOJ-2025-121050 Figure 5/5E/._5E IP EGFP-FIP2 with cropped area.ai
- EMBOJ-2025-121050 Figure 5/5E/Readme.txt
- __MACOSX/EMBOJ-2025-121050 Figure 5/5E/._Readme.txt
- EMBOJ-2025-121050 Figure 5/5B/western IP Flag-FIP2.ai
- __MACOSX/EMBOJ-2025-121050 Figure 5/5B/._western IP Flag-FIP2.ai
- EMBOJ-2025-121050 Figure 5/5B/western WCL Flag-FIP2.ai
- __MACOSX/EMBOJ-2025-121050 Figure 5/5B/._western WCL Flag-FIP2.ai
- EMBOJ-2025-121050 Figure 5/5B/.DS_Store
- __MACOSX/EMBOJ-2025-121050 Figure 5/5B/._.DS_Store
- EMBOJ-2025-121050 Figure 5/5B/western WCL HA-ASC.ai
- __MACOSX/EMBOJ-2025-121050 Figure 5/5B/._western WCL HA-ASC.ai
- EMBOJ-2025-121050 Figure 5/5B/western IP HA-ASC.ai
- __MACOSX/EMBOJ-2025-121050 Figure 5/5B/._western IP HA-ASC.ai
- EMBOJ-2025-121050 Figure 5/5B/western IP ECFP-Rab11.ai
- __MACOSX/EMBOJ-2025-121050 Figure 5/5B/._western IP ECFP-Rab11.ai
- EMBOJ-2025-121050 Figure 5/5B/western IP EGFP-NLRP3.ai
- __MACOSX/EMBOJ-2025-121050 Figure 5/5B/._western IP EGFP-NLRP3.ai
- EMBOJ-2025-121050 Figure 5/5B/western WCL ECFP-Rab11.ai
- __MACOSX/EMBOJ-2025-121050 Figure 5/5B/._western WCL ECFP-Rab11.ai
- EMBOJ-2025-121050 Figure 5/5B/western WCL EGFP-NLRP3.ai
- __MACOSX/EMBOJ-2025-121050 Figure 5/5B/._western WCL EGFP-NLRP3.ai
- EMBOJ-2025-121050 Figure 5/5B/Readme.txt
- __MACOSX/EMBOJ-2025-121050 Figure 5/5B/._Readme.txt
- EMBOJ-2025-121050 Figure 5/5B/western ECFP-Rab11.ai
- __MACOSX/EMBOJ-2025-121050 Figure 5/5B/._western ECFP-Rab11.ai
- EMBOJ-2025-121050 Figure 5/Western TIF/5G/5G IP EGFP_NLRP3 new.tif
- __MACOSX/EMBOJ-2025-121050 Figure 5/Western TIF/5G/._5G IP EGFP_NLRP3 new.tif
- EMBOJ-2025-121050 Figure 5/Western TIF/5G/5G WCL Flag_FIP2.tif
- __MACOSX/EMBOJ-2025-121050 Figure 5/Western TIF/5G/._5G WCL Flag_FIP2.tif
- EMBOJ-2025-121050 Figure 5/Western TIF/5G/5G IP EGFP-NLRP3.tif
- __MACOSX/EMBOJ-2025-121050 Figure 5/Western TIF/5G/._5G IP EGFP-NLRP3.tif
- EMBOJ-2025-121050 Figure 5/Western TIF/5G/5G WCL EGFP-NLRP3.tif
- __MACOSX/EMBOJ-2025-121050 Figure 5/Western TIF/5G/._5G WCL EGFP-NLRP3.tif
- EMBOJ-2025-121050 Figure 5/Western TIF/5G/5G IP Flag-FIP2.tif
- __MACOSX/EMBOJ-2025-121050 Figure 5/Western TIF/5G/._5G IP Flag-FIP2.tif
- EMBOJ-2025-121050 Figure 5/Western TIF/5A/5A IP Flag-NLRP3.tif
- __MACOSX/EMBOJ-2025-121050 Figure 5/Western TIF/5A/._5A IP Flag-NLRP3.tif
- EMBOJ-2025-121050 Figure 5/Western TIF/5A/5A WCL Flag-NLRP3.tif
- __MACOSX/EMBOJ-2025-121050 Figure 5/Western TIF/5A/._5A WCL Flag-NLRP3.tif
- EMBOJ-2025-121050 Figure 5/Western TIF/5A/5A IP FIP2-GFP.tif
- __MACOSX/EMBOJ-2025-121050 Figure 5/Western TIF/5A/._5A IP FIP2-GFP.tif
- EMBOJ-2025-121050 Figure 5/Western TIF/5A/5A IP ECFP-Rab11.tif
- __MACOSX/EMBOJ-2025-121050 Figure 5/Western TIF/5A/._5A IP ECFP-Rab11.tif
- EMBOJ-2025-121050 Figure 5/Western TIF/5A/5A WCL ECFP-Rab11.tif
- __MACOSX/EMBOJ-2025-121050 Figure 5/Western TIF/5A/._5A WCL ECFP-Rab11.tif
- EMBOJ-2025-121050 Figure 5/Western TIF/5A/5A WCL FIP2-GFP.tif
- __MACOSX/EMBOJ-2025-121050 Figure 5/Western TIF/5A/._5A WCL FIP2-GFP.tif
- EMBOJ-2025-121050 Figure 5/Western TIF/5C/5C WCL Flag_NLRP3 empty vector no 8.tif
- __MACOSX/EMBOJ-2025-121050 Figure 5/Western TIF/5C/._5C WCL Flag_NLRP3 empty vector no 8.tif
- EMBOJ-2025-121050 Figure 5/Western TIF/5C/5C WCL EGFP_FIP2 empty vector no 8.tif
- __MACOSX/EMBOJ-2025-121050 Figure 5/Western TIF/5C/._5C WCL EGFP_FIP2 empty vector no 8.tif
- EMBOJ-2025-121050 Figure 5/Western TIF/5C/5C IP EGFP_FIP2 empty vector number 8.tif
- __MACOSX/EMBOJ-2025-121050 Figure 5/Western TIF/5C/._5C IP EGFP_FIP2 empty vector number 8.tif
- EMBOJ-2025-121050 Figure 5/Western TIF/5C/5C IP Flag_NLRP3 empty vector no 8.tif
- __MACOSX/EMBOJ-2025-121050 Figure 5/Western TIF/5C/._5C IP Flag_NLRP3 empty vector no 8.tif
- EMBOJ-2025-121050 Figure 5/Western TIF/5E/5E IP EGFP-FIP2.tif
- __MACOSX/EMBOJ-2025-121050 Figure 5/Western TIF/5E/._5E IP EGFP-FIP2.tif
- EMBOJ-2025-121050 Figure 5/Western TIF/5E/5E IP Flag-NLRP3.tif
- __MACOSX/EMBOJ-2025-121050 Figure 5/Western TIF/5E/._5E IP Flag-NLRP3.tif
- EMBOJ-2025-121050 Figure 5/Western TIF/5E/5E WCL FIP2-GFP II.tif
- __MACOSX/EMBOJ-2025-121050 Figure 5/Western TIF/5E/._5E WCL FIP2-GFP II.tif
- EMBOJ-2025-121050 Figure 5/Western TIF/5E/5E WCL Flag-NLRP3.tif
- __MACOSX/EMBOJ-2025-121050 Figure 5/Western TIF/5E/._5E WCL Flag-NLRP3.tif
- EMBOJ-2025-121050 Figure 5/Western TIF/5B/5B IP EGFP-NLRP3.tif
- __MACOSX/EMBOJ-2025-121050 Figure 5/Western TIF/5B/._5B IP EGFP-NLRP3.tif
- EMBOJ-2025-121050 Figure 5/Western TIF/5B/5B WCL ECFP-Rab11.tif
- __MACOSX/EMBOJ-2025-121050 Figure 5/Western TIF/5B/._5B WCL ECFP-Rab11.tif
- EMBOJ-2025-121050 Figure 5/Western TIF/5B/5B IP Flag-FIP2.tif
- __MACOSX/EMBOJ-2025-121050 Figure 5/Western TIF/5B/._5B IP Flag-FIP2.tif
- EMBOJ-2025-121050 Figure 5/Western TIF/5B/5B WCL Flag-FIP2.tif
- __MACOSX/EMBOJ-2025-121050 Figure 5/Western TIF/5B/._5B WCL Flag-FIP2.tif
- EMBOJ-2025-121050 Figure 5/Western TIF/5B/5B WCL HA-ASC.tif
- __MACOSX/EMBOJ-2025-121050 Figure 5/Western TIF/5B/._5B WCL HA-ASC.tif
- EMBOJ-2025-121050 Figure 5/Western TIF/5B/5B IP ECFP-Rab11.tif
- __MACOSX/EMBOJ-2025-121050 Figure 5/Western TIF/5B/._5B IP ECFP-Rab11.tif
- EMBOJ-2025-121050 Figure 5/Western TIF/5B/5B WCL EGFP-NLRP3.tif
- __MACOSX/EMBOJ-2025-121050 Figure 5/Western TIF/5B/._5B WCL EGFP-NLRP3.tif
- EMBOJ-2025-121050 Figure 5/Western TIF/5B/5B IP HA-ASC.tif
- __MACOSX/EMBOJ-2025-121050 Figure 5/Western TIF/5B/._5B IP HA-ASC.tif
