# Supplementary material for: GTPase Rab11b and effector Rab11-FIP2 promote NLRP3 stability during inflammasome priming
Source: EMBO J. 2026 Mar 25;45(9):2991–3021. doi: 10.1038/s44318-026-00755-7 (PMC13144346; doi:10.1038/s44318-026-00755-7)
Supplement: Supplementary file 7 — Source data Fig. 5 [file 44318_2026_755_MOESM7_ESM.zip › EMBOJ-2025-121050 Figure 5/5C/Readme.txt]

The Illustrator source files show how the original blot containing more samples than shown in Figure 5C has been cropped .

IP:Flag_NLRP3 Immune-precipitations

WCL: whole cell lysate
