# Supplementary material for: GTPase Rab11b and effector Rab11-FIP2 promote NLRP3 stability during inflammasome priming
Source: EMBO J. 2026 Mar 25;45(9):2991–3021. doi: 10.1038/s44318-026-00755-7 (PMC13144346; doi:10.1038/s44318-026-00755-7)
Supplement: Supplementary file 7 — Source data Fig. 5 [file 44318_2026_755_MOESM7_ESM.zip › EMBOJ-2025-121050 Figure 5/5B/Readme.txt]

Western blots Figure panel 5B
In Fig 5B the blots show WCL and IP  the co-immunoprecipitated proteins of the same blot at 
different exposure/contrast


IP: immuno-precipitations

WCL: whole cell lysate
