# Supplementary material for: GTPase Rab11b and effector Rab11-FIP2 promote NLRP3 stability during inflammasome priming
Source: EMBO J. 2026 Mar 25;45(9):2991–3021. doi: 10.1038/s44318-026-00755-7 (PMC13144346; doi:10.1038/s44318-026-00755-7)
Supplement: Supplementary file 8 — Source data Fig. 6 [file 44318_2026_755_MOESM8_ESM.zip]

Archive with 91 entries (77 files):
- EMBOJ-2025-121050 Figure 6/
- __MACOSX/._EMBOJ-2025-121050 Figure 6
- EMBOJ-2025-121050 Figure 6/6F/
- __MACOSX/EMBOJ-2025-121050 Figure 6/._6F
- EMBOJ-2025-121050 Figure 6/6A/
- __MACOSX/EMBOJ-2025-121050 Figure 6/._6A
- EMBOJ-2025-121050 Figure 6/6H/
- __MACOSX/EMBOJ-2025-121050 Figure 6/._6H
- EMBOJ-2025-121050 Figure 6/6G/
- __MACOSX/EMBOJ-2025-121050 Figure 6/._6G
- EMBOJ-2025-121050 Figure 6/.DS_Store
- __MACOSX/EMBOJ-2025-121050 Figure 6/._.DS_Store
- EMBOJ-2025-121050 Figure 6/6B/
- __MACOSX/EMBOJ-2025-121050 Figure 6/._6B
- EMBOJ-2025-121050 Figure 6/6E/
- __MACOSX/EMBOJ-2025-121050 Figure 6/._6E
- EMBOJ-2025-121050 Figure 6/Figure 6 Microscopy TIF/
- __MACOSX/EMBOJ-2025-121050 Figure 6/._Figure 6 Microscopy TIF
- EMBOJ-2025-121050 Figure 6/6D/
- __MACOSX/EMBOJ-2025-121050 Figure 6/._6D
- EMBOJ-2025-121050 Figure 6/6C/
- __MACOSX/EMBOJ-2025-121050 Figure 6/._6C
- EMBOJ-2025-121050 Figure 6/6F/Microscopy quantification.xlsx
- __MACOSX/EMBOJ-2025-121050 Figure 6/6F/._Microscopy quantification.xlsx
- EMBOJ-2025-121050 Figure 6/6A/.DS_Store
- __MACOSX/EMBOJ-2025-121050 Figure 6/6A/._.DS_Store
- EMBOJ-2025-121050 Figure 6/6A/6A.ai
- __MACOSX/EMBOJ-2025-121050 Figure 6/6A/._6A.ai
- EMBOJ-2025-121050 Figure 6/6A/6A Microscopy Z-stack.tif
- __MACOSX/EMBOJ-2025-121050 Figure 6/6A/._6A Microscopy Z-stack.tif
- EMBOJ-2025-121050 Figure 6/6A/Readme.txt
- __MACOSX/EMBOJ-2025-121050 Figure 6/6A/._Readme.txt
- EMBOJ-2025-121050 Figure 6/6H/microscopy quantification.xlsx
- __MACOSX/EMBOJ-2025-121050 Figure 6/6H/._microscopy quantification.xlsx
- EMBOJ-2025-121050 Figure 6/6G/microscopy quantification.xlsx
- __MACOSX/EMBOJ-2025-121050 Figure 6/6G/._microscopy quantification.xlsx
- EMBOJ-2025-121050 Figure 6/6B/.DS_Store
- __MACOSX/EMBOJ-2025-121050 Figure 6/6B/._.DS_Store
- EMBOJ-2025-121050 Figure 6/6B/6B.ai
- __MACOSX/EMBOJ-2025-121050 Figure 6/6B/._6B.ai
- EMBOJ-2025-121050 Figure 6/6B/6B microscopy Z-stack.tif
- __MACOSX/EMBOJ-2025-121050 Figure 6/6B/._6B microscopy Z-stack.tif
- EMBOJ-2025-121050 Figure 6/6B/Readme.txt
- __MACOSX/EMBOJ-2025-121050 Figure 6/6B/._Readme.txt
- EMBOJ-2025-121050 Figure 6/6E/microscopy quantification.xlsx
- __MACOSX/EMBOJ-2025-121050 Figure 6/6E/._microscopy quantification.xlsx
- EMBOJ-2025-121050 Figure 6/Figure 6 Microscopy TIF/6A/
- EMBOJ-2025-121050 Figure 6/Figure 6 Microscopy TIF/.DS_Store
- __MACOSX/EMBOJ-2025-121050 Figure 6/Figure 6 Microscopy TIF/._.DS_Store
- EMBOJ-2025-121050 Figure 6/Figure 6 Microscopy TIF/6B/
- EMBOJ-2025-121050 Figure 6/Figure 6 Microscopy TIF/6D/
- EMBOJ-2025-121050 Figure 6/Figure 6 Microscopy TIF/6C/
- EMBOJ-2025-121050 Figure 6/6D/.DS_Store
- __MACOSX/EMBOJ-2025-121050 Figure 6/6D/._.DS_Store
- EMBOJ-2025-121050 Figure 6/6D/6D.ai
- __MACOSX/EMBOJ-2025-121050 Figure 6/6D/._6D.ai
- EMBOJ-2025-121050 Figure 6/6D/Readme.txt
- __MACOSX/EMBOJ-2025-121050 Figure 6/6D/._Readme.txt
- EMBOJ-2025-121050 Figure 6/6D/6D microscopy Z-stack.tif
- EMBOJ-2025-121050 Figure 6/6C/.DS_Store
- __MACOSX/EMBOJ-2025-121050 Figure 6/6C/._.DS_Store
- EMBOJ-2025-121050 Figure 6/6C/6C.ai
- __MACOSX/EMBOJ-2025-121050 Figure 6/6C/._6C.ai
- EMBOJ-2025-121050 Figure 6/6C/Readme.txt
- __MACOSX/EMBOJ-2025-121050 Figure 6/6C/._Readme.txt
- EMBOJ-2025-121050 Figure 6/6C/6C microscopy Z-stack.tif
- __MACOSX/EMBOJ-2025-121050 Figure 6/6C/._6C microscopy Z-stack.tif
- EMBOJ-2025-121050 Figure 6/Figure 6 Microscopy TIF/6A/Microscopy  NLRP3.tif
- __MACOSX/EMBOJ-2025-121050 Figure 6/Figure 6 Microscopy TIF/6A/._Microscopy  NLRP3.tif
- EMBOJ-2025-121050 Figure 6/Figure 6 Microscopy TIF/6A/Microscopy NLRP3-TGN46.tif
- __MACOSX/EMBOJ-2025-121050 Figure 6/Figure 6 Microscopy TIF/6A/._Microscopy NLRP3-TGN46.tif
- EMBOJ-2025-121050 Figure 6/Figure 6 Microscopy TIF/6A/Microscopy TGN46.tif
- __MACOSX/EMBOJ-2025-121050 Figure 6/Figure 6 Microscopy TIF/6A/._Microscopy TGN46.tif
- EMBOJ-2025-121050 Figure 6/Figure 6 Microscopy TIF/6B/Microscopy  NLRP3-TGN46.tif
- __MACOSX/EMBOJ-2025-121050 Figure 6/Figure 6 Microscopy TIF/6B/._Microscopy  NLRP3-TGN46.tif
- EMBOJ-2025-121050 Figure 6/Figure 6 Microscopy TIF/6B/Microscopy  TGN46.tif
- __MACOSX/EMBOJ-2025-121050 Figure 6/Figure 6 Microscopy TIF/6B/._Microscopy  TGN46.tif
- EMBOJ-2025-121050 Figure 6/Figure 6 Microscopy TIF/6B/Microscopy  NLRP3.tif
- __MACOSX/EMBOJ-2025-121050 Figure 6/Figure 6 Microscopy TIF/6B/._Microscopy  NLRP3.tif
- EMBOJ-2025-121050 Figure 6/Figure 6 Microscopy TIF/6D/Microscopy  TGN46.tif
- __MACOSX/EMBOJ-2025-121050 Figure 6/Figure 6 Microscopy TIF/6D/._Microscopy  TGN46.tif
- EMBOJ-2025-121050 Figure 6/Figure 6 Microscopy TIF/6D/Microscopy  FIP2-TGN46.tif
- __MACOSX/EMBOJ-2025-121050 Figure 6/Figure 6 Microscopy TIF/6D/._Microscopy  FIP2-TGN46.tif
- EMBOJ-2025-121050 Figure 6/Figure 6 Microscopy TIF/6D/Microscopy  FIP2.tif
- __MACOSX/EMBOJ-2025-121050 Figure 6/Figure 6 Microscopy TIF/6D/._Microscopy  FIP2.tif
- EMBOJ-2025-121050 Figure 6/Figure 6 Microscopy TIF/6C/Microscopy  NLRP3.tif
- __MACOSX/EMBOJ-2025-121050 Figure 6/Figure 6 Microscopy TIF/6C/._Microscopy  NLRP3.tif
- EMBOJ-2025-121050 Figure 6/Figure 6 Microscopy TIF/6C/Microscopy NLRP3-TGN46.tif
- __MACOSX/EMBOJ-2025-121050 Figure 6/Figure 6 Microscopy TIF/6C/._Microscopy NLRP3-TGN46.tif
- EMBOJ-2025-121050 Figure 6/Figure 6 Microscopy TIF/6C/Microscopy TGN46.tif
- __MACOSX/EMBOJ-2025-121050 Figure 6/Figure 6 Microscopy TIF/6C/._Microscopy TGN46.tif
