# Supplementary material for: GTPase Rab11b and effector Rab11-FIP2 promote NLRP3 stability during inflammasome priming
Source: EMBO J. 2026 Mar 25;45(9):2991–3021. doi: 10.1038/s44318-026-00755-7 (PMC13144346; doi:10.1038/s44318-026-00755-7)
Supplement: Supplementary file 8 — Source data Fig. 6 [file 44318_2026_755_MOESM8_ESM.zip › EMBOJ-2025-121050 Figure 6/6F/Microscopy quantification.xlsx]

## Sheet: Sheet1
	NS RNA Medium			NS RNA LPS			FIP2 siRNA Medium			FIP2 siRNA LPS
	Mean	s.d	cell number	Mean	s.d	cell number	Mean	s.d	cell number	Mean	s.d	cell number
Exp I	237.8	64.59	36	225.32	127.41	17	216.99	65.03	24	188.84	77.22	20
	202.01	53.1	44	487.72	118.04	23	242.06	62.16	26	307.83	88.31	50
	176.47	54.98	61	390.81	165.29	30	222.91	61.87	33	352.06	165.56	28
				432.66	164.02	24				386.13	153.67	28
Exp II				400.08	401.29	34				350.04	174.62	29
	94.03	8.87	31	215.51	116.14	6	55.5	6.5	63	141.04	117.72	60
	87.71	26.38	24	173.4	73.1	14	81.48	11.48	45	132.42	54.23	40
				190.15	61.49	12				442.33	134.8	11
				200.21	60.22	11				468.76	138.88	17
				173.16	40.18	11
				613.76	193.8	10
