# Supplementary material for: GTPase Rab11b and effector Rab11-FIP2 promote NLRP3 stability during inflammasome priming
Source: EMBO J. 2026 Mar 25;45(9):2991–3021. doi: 10.1038/s44318-026-00755-7 (PMC13144346; doi:10.1038/s44318-026-00755-7)
Supplement: Supplementary file 8 — Source data Fig. 6 [file 44318_2026_755_MOESM8_ESM.zip › EMBOJ-2025-121050 Figure 6/6H/microscopy quantification.xlsx]

## Sheet: Sheet1
	NS RNA Medium			NS RNA LPS			FIP2 siRNA Medium			FIP2 siRNA LPS
	Mean	s.d	cell number	Mean	s.d	cell number	Mean	s.d	cell number	Mean	s.d	cell number
Exp I	438.9	0	25	723.587	92.0492	7	72.7588	0	25	221.894	87.6623	19
	0	0	39	1217.12	481.594	42	0	0	29	130.98	128.571	43
	438.9	0	25	723.587	92.0492	7	72.7588	0	25	221.894	87.6623	19
	0	0	39	1217.12	481.594	42	0	0	29	130.98	128.571	43
Exp II	438.9	0	31	830.125	360.285	29	0	0	32	82.6178	20.6258	12
	294.329	0	32	1310.12	431.16	26	0	0	21	220.78	0	7
	191.358	57.1298	50	1192.34	505.993	11	0	0	28	130.451	0	3
	168.458	50.1152	20	1675.8	578.704	17	17.423	0	15	938.511	372.034	32
Exp III	245.592	219.794	31	1573.67	324.177	8	116.774	0	15	785.937	347.467	16
	307.23	0	23	1714.31	593.788	19	210.14	0	20	725.868	232.645	37
	108.01	43.4876	20	169.31	46.09	43	112.501	31.0438	25	294.269	73.0342	15
	74.63	27.5027	23	148.11	46.38	45	154.19	63.1874	25	219.158	75.9196	32
Exp IV	143.46	28.7517	28	171.07	67.46	43	139.75	47.0312	17	139.05	45.6805	39
	135.99	32.2751	31	147.29	53.72	69	136.23	53.7799	22	156.61	73.2171	42
	109	0	20	367.12	92.5	20	133.83	9.1	17	281.29	75.24	22
	113	0	19	295.29	112.01	4	123.463	43.7777	17	199	0	15
	0	0	23	320.91	70.57	5	265.34	53.16	28	113.88	47.69	15
