# Supplementary material for: GTPase Rab11b and effector Rab11-FIP2 promote NLRP3 stability during inflammasome priming
Source: EMBO J. 2026 Mar 25;45(9):2991–3021. doi: 10.1038/s44318-026-00755-7 (PMC13144346; doi:10.1038/s44318-026-00755-7)
Supplement: Supplementary file 8 — Source data Fig. 6 [file 44318_2026_755_MOESM8_ESM.zip › EMBOJ-2025-121050 Figure 6/6G/microscopy quantification.xlsx]

## Sheet: Sheet1
	NS RNA Medium			NS RNA LPS			FIP2 siRNA Medium			FIP2 siRNA LPS
	Mean	s.d	cell number	Mean	s.d	cell number	Mean	s.d	cell number	Mean	s.d	cell number
Exp I	0.1475	0.139613	121	1.06971	1.08152	55	0.046	0.031696	84	0.685625	0.923685	88
Exp II	0.58825	0.40336	105	2.85	0.46	200	0.7	0.345109	89	1.28	0.49	86
Exp III	0.015	0.021213	54	9.99	5.1	23	0	0	16	4.14	1.21622	95
Exp IV	0.0186	0.041591	172	3.876	2.47136	63	0.268833	0.146547	120	0.277167	0.282525	121
