# Supplementary material for: GTPase Rab11b and effector Rab11-FIP2 promote NLRP3 stability during inflammasome priming
Source: EMBO J. 2026 Mar 25;45(9):2991–3021. doi: 10.1038/s44318-026-00755-7 (PMC13144346; doi:10.1038/s44318-026-00755-7)
Supplement: Supplementary file 8 — Source data Fig. 6 [file 44318_2026_755_MOESM8_ESM.zip › EMBOJ-2025-121050 Figure 6/6E/microscopy quantification.xlsx]

## Sheet: Sheet1
	NS RNA Medium			NS RNA LPS			FIP2 siRNA Medium			FIP2 siRNA LPS
	Mean	s.d	cell number	Mean	s.d	cell number	Mean	s.d	cell number	Mean	s.d	cell number
Exp I	46.4583	21.807	58	332.922	173.083	23	23.2703	9.5607	28	58.5684	24.3591	11
	50.9102	22.0179	20	378.952	162.101	23	18.8151	5.17721	15	42.455	12.2731	19
	51.7194	19.2747	38	363.483	134.221	22	28.7723	17.4283	15	45.486	14.0018	16
	47.367	17.7868	28	359.034	133.002	22	33.0971	13.0853	20	43.7541	14.7273	12
Exp II	122.858	32.6247	25	248.83	55.3218	28	96.0862	23.4882	21	133.617	24.4345	17
	102.963	27.3699	25	268.69	58.25	32	86.7475	17.1578	23	109.023	22.6253	23
	97.8651	22.5876	19	338.751	63.3206	26	83.65	13.7112	24	108.923	18.3092	24
	76.8132	31.0214	19	296.668	62.2324	26	93.731	24.8187	19	91.1336	22.5764	28
	85.3958	32.4748	19	125.75	25.7584	18	77.8719	13.8598	21	103.472	18.382	20
Exp III	62.9138	18.7397	57	117.737	26.095	24	81.1282	19.672	17	59.2747	17.1104	90
	80.6263	20.7491	19	114.143	32.926	19	59.2747	17.1104	90	72.3314	14.0737	50
	71.5497	21.7004	19	106.27	26.5995	20	64.0416	14.0737	50	66.9	16.3345	66
Exp IV	41.91	10.35	65	103.189	34.68	30	48.5083	10.309	48	88.64	29.4418	43
	41.46	10.16	19	102.44	33.485	26	49.4025	14.2045	49	80.4475	26.6292	36
