# Supplementary material for: GTPase Rab11b and effector Rab11-FIP2 promote NLRP3 stability during inflammasome priming
Source: EMBO J. 2026 Mar 25;45(9):2991–3021. doi: 10.1038/s44318-026-00755-7 (PMC13144346; doi:10.1038/s44318-026-00755-7)
Supplement: Supplementary file 8 — Source data Fig. 6 [file 44318_2026_755_MOESM8_ESM.zip › EMBOJ-2025-121050 Figure 6/6C/Readme.txt]

The Illustrator source files show the cropped area of NLRP3, TGN46 and the NLRP3 and TGN46 overlay of Figure 6C.

The Microscopy Z-stack TIF file shows the imaging rawdata of the  field showed in 6C.ai


1024x1024
