# Supplementary material for: GTPase Rab11b and effector Rab11-FIP2 promote NLRP3 stability during inflammasome priming
Source: EMBO J. 2026 Mar 25;45(9):2991–3021. doi: 10.1038/s44318-026-00755-7 (PMC13144346; doi:10.1038/s44318-026-00755-7)
Supplement: Supplementary file 9 — Source data Fig. 7 [file 44318_2026_755_MOESM9_ESM.zip]

Archive with 84 entries (72 files):
- EMBOJ-2025-121050 Figure 7/
- __MACOSX/._EMBOJ-2025-121050 Figure 7
- EMBOJ-2025-121050 Figure 7/.DS_Store
- __MACOSX/EMBOJ-2025-121050 Figure 7/._.DS_Store
- EMBOJ-2025-121050 Figure 7/Microscopy TIF/
- __MACOSX/EMBOJ-2025-121050 Figure 7/._Microscopy TIF
- EMBOJ-2025-121050 Figure 7/7D/
- __MACOSX/EMBOJ-2025-121050 Figure 7/._7D
- EMBOJ-2025-121050 Figure 7/7C/
- __MACOSX/EMBOJ-2025-121050 Figure 7/._7C
- EMBOJ-2025-121050 Figure 7/7B/
- __MACOSX/EMBOJ-2025-121050 Figure 7/._7B
- EMBOJ-2025-121050 Figure 7/7E/
- __MACOSX/EMBOJ-2025-121050 Figure 7/._7E
- EMBOJ-2025-121050 Figure 7/7F/
- __MACOSX/EMBOJ-2025-121050 Figure 7/._7F
- EMBOJ-2025-121050 Figure 7/7A/
- __MACOSX/EMBOJ-2025-121050 Figure 7/._7A
- EMBOJ-2025-121050 Figure 7/Microscopy TIF/.DS_Store
- __MACOSX/EMBOJ-2025-121050 Figure 7/Microscopy TIF/._.DS_Store
- EMBOJ-2025-121050 Figure 7/Microscopy TIF/7D/
- EMBOJ-2025-121050 Figure 7/Microscopy TIF/7C/
- EMBOJ-2025-121050 Figure 7/Microscopy TIF/7B/
- EMBOJ-2025-121050 Figure 7/Microscopy TIF/7A/
- EMBOJ-2025-121050 Figure 7/7D/.DS_Store
- __MACOSX/EMBOJ-2025-121050 Figure 7/7D/._.DS_Store
- EMBOJ-2025-121050 Figure 7/7D/Microscopy 7D.ai
- __MACOSX/EMBOJ-2025-121050 Figure 7/7D/._Microscopy 7D.ai
- EMBOJ-2025-121050 Figure 7/7D/7D Microscopy Z-stack.tif
- __MACOSX/EMBOJ-2025-121050 Figure 7/7D/._7D Microscopy Z-stack.tif
- EMBOJ-2025-121050 Figure 7/7D/~ai-c88b2f41-44b9-4c39-9cfc-ecb717f76449_.tmp
- __MACOSX/EMBOJ-2025-121050 Figure 7/7D/._~ai-c88b2f41-44b9-4c39-9cfc-ecb717f76449_.tmp
- EMBOJ-2025-121050 Figure 7/7C/~ai-072bbd9d-3655-4cd8-8857-0559dfcdeee3_.tmp
- __MACOSX/EMBOJ-2025-121050 Figure 7/7C/._~ai-072bbd9d-3655-4cd8-8857-0559dfcdeee3_.tmp
- EMBOJ-2025-121050 Figure 7/7C/7C Microscopy Z-stack.tif
- __MACOSX/EMBOJ-2025-121050 Figure 7/7C/._7C Microscopy Z-stack.tif
- EMBOJ-2025-121050 Figure 7/7C/Microscopy 7C.ai
- __MACOSX/EMBOJ-2025-121050 Figure 7/7C/._Microscopy 7C.ai
- EMBOJ-2025-121050 Figure 7/7B/7B Microscopy Z-stack.tif
- __MACOSX/EMBOJ-2025-121050 Figure 7/7B/._7B Microscopy Z-stack.tif
- EMBOJ-2025-121050 Figure 7/7B/Microscopy 7B.ai
- __MACOSX/EMBOJ-2025-121050 Figure 7/7B/._Microscopy 7B.ai
- EMBOJ-2025-121050 Figure 7/7E/Left microscopy quantification.xlsx
- __MACOSX/EMBOJ-2025-121050 Figure 7/7E/._Left microscopy quantification.xlsx
- EMBOJ-2025-121050 Figure 7/7E/Rigth microscopy quantification.xlsx
- __MACOSX/EMBOJ-2025-121050 Figure 7/7E/._Rigth microscopy quantification.xlsx
- EMBOJ-2025-121050 Figure 7/7F/Left microscopy quantification.xlsx
- __MACOSX/EMBOJ-2025-121050 Figure 7/7F/._Left microscopy quantification.xlsx
- EMBOJ-2025-121050 Figure 7/7F/Rigth microscopy quantification.xlsx
- __MACOSX/EMBOJ-2025-121050 Figure 7/7F/._Rigth microscopy quantification.xlsx
- EMBOJ-2025-121050 Figure 7/7A/.DS_Store
- __MACOSX/EMBOJ-2025-121050 Figure 7/7A/._.DS_Store
- EMBOJ-2025-121050 Figure 7/7A/7A Microscopy Z-stack.tif
- __MACOSX/EMBOJ-2025-121050 Figure 7/7A/._7A Microscopy Z-stack.tif
- EMBOJ-2025-121050 Figure 7/7A/Microscopy 7A.ai
- __MACOSX/EMBOJ-2025-121050 Figure 7/7A/._Microscopy 7A.ai
- EMBOJ-2025-121050 Figure 7/7A/Readme.txt
- __MACOSX/EMBOJ-2025-121050 Figure 7/7A/._Readme.txt
- EMBOJ-2025-121050 Figure 7/Microscopy TIF/7D/7D NLRP3 full view.tif
- __MACOSX/EMBOJ-2025-121050 Figure 7/Microscopy TIF/7D/._7D NLRP3 full view.tif
- EMBOJ-2025-121050 Figure 7/Microscopy TIF/7D/7D FIP2_NLRP3 Full view.tif
- __MACOSX/EMBOJ-2025-121050 Figure 7/Microscopy TIF/7D/._7D FIP2_NLRP3 Full view.tif
- EMBOJ-2025-121050 Figure 7/Microscopy TIF/7D/7D FIP2 Full view.tif
- __MACOSX/EMBOJ-2025-121050 Figure 7/Microscopy TIF/7D/._7D FIP2 Full view.tif
- EMBOJ-2025-121050 Figure 7/Microscopy TIF/7D/7D Calculated OL full view.tif
- __MACOSX/EMBOJ-2025-121050 Figure 7/Microscopy TIF/7D/._7D Calculated OL full view.tif
- EMBOJ-2025-121050 Figure 7/Microscopy TIF/7C/7C OL Full view.tif
- __MACOSX/EMBOJ-2025-121050 Figure 7/Microscopy TIF/7C/._7C OL Full view.tif
- EMBOJ-2025-121050 Figure 7/Microscopy TIF/7C/7C OL PI4P full view.tif
- __MACOSX/EMBOJ-2025-121050 Figure 7/Microscopy TIF/7C/._7C OL PI4P full view.tif
- EMBOJ-2025-121050 Figure 7/Microscopy TIF/7C/7C OL Rab5 full view.tif
- __MACOSX/EMBOJ-2025-121050 Figure 7/Microscopy TIF/7C/._7C OL Rab5 full view.tif
- EMBOJ-2025-121050 Figure 7/Microscopy TIF/7B/7B NLRP3 Full view.tif
- __MACOSX/EMBOJ-2025-121050 Figure 7/Microscopy TIF/7B/._7B NLRP3 Full view.tif
- EMBOJ-2025-121050 Figure 7/Microscopy TIF/7B/7B Rab5 Full view.tif
- __MACOSX/EMBOJ-2025-121050 Figure 7/Microscopy TIF/7B/._7B Rab5 Full view.tif
- EMBOJ-2025-121050 Figure 7/Microscopy TIF/7B/7B OL Full view.tif
- __MACOSX/EMBOJ-2025-121050 Figure 7/Microscopy TIF/7B/._7B OL Full view.tif
- EMBOJ-2025-121050 Figure 7/Microscopy TIF/7A/7A NLRP3 Full view.tif
- __MACOSX/EMBOJ-2025-121050 Figure 7/Microscopy TIF/7A/._7A NLRP3 Full view.tif
- EMBOJ-2025-121050 Figure 7/Microscopy TIF/7A/7A PI4P full view.tif
- __MACOSX/EMBOJ-2025-121050 Figure 7/Microscopy TIF/7A/._7A PI4P full view.tif
- EMBOJ-2025-121050 Figure 7/Microscopy TIF/7A/7A OL Full view.tif
- __MACOSX/EMBOJ-2025-121050 Figure 7/Microscopy TIF/7A/._7A OL Full view.tif
