# Supplementary material for: GTPase Rab11b and effector Rab11-FIP2 promote NLRP3 stability during inflammasome priming
Source: EMBO J. 2026 Mar 25;45(9):2991–3021. doi: 10.1038/s44318-026-00755-7 (PMC13144346; doi:10.1038/s44318-026-00755-7)
Supplement: Supplementary file 9 — Source data Fig. 7 [file 44318_2026_755_MOESM9_ESM.zip › EMBOJ-2025-121050 Figure 7/7E/Left microscopy quantification.xlsx]

## Sheet: Sheet1
	NS RNA Medium			NS RNA LPS			FIP2 siRNA Medium			FIP2 siRNA LPS
	Mean	s.d	cell number	Mean	s.d	cell number	Mean	s.d	cell number	Mean	s.d	cell number
Exp I	2.3675	0.731819	175	10.71	5.68231	97	1.99583	1.41107	179	2.57833	1.4081	225
Exp I	0.675	0.585947	116	4.8775	1.26808	110	1.2	0.472582	100	1.775	0.704154	106
