# Supplementary material for: GTPase Rab11b and effector Rab11-FIP2 promote NLRP3 stability during inflammasome priming
Source: EMBO J. 2026 Mar 25;45(9):2991–3021. doi: 10.1038/s44318-026-00755-7 (PMC13144346; doi:10.1038/s44318-026-00755-7)
Supplement: Supplementary file 9 — Source data Fig. 7 [file 44318_2026_755_MOESM9_ESM.zip › EMBOJ-2025-121050 Figure 7/7E/Rigth microscopy quantification.xlsx]

## Sheet: Sheet1
	NS RNA Medium			NS RNA LPS			FIP2 siRNA Medium			FIP2 siRNA LPS
	Mean	s.d	cell number	Mean	s.d	cell number	Mean	s.d	cell number	Mean	s.d	cell number
Exp I	223.5	90.45	18	368.37	134.54	13	189.81	71.29	40	239.45	107.42	44
	231.64	100.08	25	429.64	173.84	22	166.57	74.46	25	263.84	116.58	43
	194.65	77	29	694.16	350.33	13	156.66	60.3	18	363.4	165.68	35
	182.33	61.17	25	529.51	198.35	9	392.63	154.13	27	307.98	121.36	35
	213.96	73.42	35	308.99	125.92	28	293.81	109.57	35	387.01	156.73	26
Exp II	61.67	19.96	28	303.11	147.55	25	94.83	39.44	29	203.183	124.544	23
	161.2	81.53	24	269.34	158.37	30	149.27	59.06	21	163.54	104.44	22
	173.39	62.98	18	384.59	223.74	16	128.97	75.7	21	106.28	80.57	29
	127.66	45.14	23	313.3	128.3	11	125.08	50.53	29	125.08	50.53	22
