# Supplementary material for: GTPase Rab11b and effector Rab11-FIP2 promote NLRP3 stability during inflammasome priming
Source: EMBO J. 2026 Mar 25;45(9):2991–3021. doi: 10.1038/s44318-026-00755-7 (PMC13144346; doi:10.1038/s44318-026-00755-7)
Supplement: Supplementary file 9 — Source data Fig. 7 [file 44318_2026_755_MOESM9_ESM.zip › EMBOJ-2025-121050 Figure 7/7F/Left microscopy quantification.xlsx]

## Sheet: Sheet1
	NS RNA Medium			NS RNA LPS			FIP2 siRNA Medium			FIP2 siRNA LPS
	Mean	s.d	cell number	Mean	s.d	cell number	Mean	s.d	cell number	Mean	s.d	cell number
Exp I	0.4	0.293939	106	3.7	2.21133	77	1.4275	2.39631	83	2.5	1.055	84
Exp II	0.975	0.352668	141	5.1375	0.701635	82	0.966667	0.305505	185	2.83333	1.72434	75
Exp III	2.23117	0.991934	76	6.15	11.9884	40	2.8452	0.73075	56	3.244	1.15347	71
