# Supplementary material for: GTPase Rab11b and effector Rab11-FIP2 promote NLRP3 stability during inflammasome priming
Source: EMBO J. 2026 Mar 25;45(9):2991–3021. doi: 10.1038/s44318-026-00755-7 (PMC13144346; doi:10.1038/s44318-026-00755-7)
Supplement: Supplementary file 9 — Source data Fig. 7 [file 44318_2026_755_MOESM9_ESM.zip › EMBOJ-2025-121050 Figure 7/7F/Rigth microscopy quantification.xlsx]

## Sheet: Sheet1
	NS RNA LPS+N60´			FIP2 siRNALPS+N60´
	Mean	s.d	cell number	Mean	s.d	cell number
Exp I	515.58	260.56	18	368.17	314.12	12
	440.21	308.27	19	336.71	163.19	23
	400.46	232	40	39.97	9.24	24
	150.67	79.41	23	373.14	233.72	25
Exp II	213.06	95.76	21	110.14	50.63	26
	171.4	81.15	22	108.6	47.49	23
	228.86	90.23	16	126.5	67.18	26
	160.189	16.7503	8	120.086	12.5401	11
Exp III	215.583	27.828	5	120.783	16.6403	7
	178.209	25.1167	7	123.157	11.646	16
	194.57	21.63	3	113.078	11.4983	9
	194.57	21.63	6	133.286	13.1876	11
	167.593	21.2008	40	125.552	14.5476	20
