# Supplementary material for: GTPase Rab11b and effector Rab11-FIP2 promote NLRP3 stability during inflammasome priming
Source: EMBO J. 2026 Mar 25;45(9):2991–3021. doi: 10.1038/s44318-026-00755-7 (PMC13144346; doi:10.1038/s44318-026-00755-7)
Supplement: Supplementary file 10 — Source data Fig. 8 [file 44318_2026_755_MOESM10_ESM.zip]

Archive with 94 entries (82 files):
- EMBOJ-2025-121050 Figure 8/
- EMBOJ-2025-121050 Figure 8/.DS_Store
- __MACOSX/EMBOJ-2025-121050 Figure 8/._.DS_Store
- EMBOJ-2025-121050 Figure 8/8G/
- EMBOJ-2025-121050 Figure 8/Western TIF/
- EMBOJ-2025-121050 Figure 8/8F/
- EMBOJ-2025-121050 Figure 8/8A/
- EMBOJ-2025-121050 Figure 8/8D/
- EMBOJ-2025-121050 Figure 8/8C/
- EMBOJ-2025-121050 Figure 8/8B/
- EMBOJ-2025-121050 Figure 8/8E/
- EMBOJ-2025-121050 Figure 8/8G/.DS_Store
- __MACOSX/EMBOJ-2025-121050 Figure 8/8G/._.DS_Store
- EMBOJ-2025-121050 Figure 8/8G/western quantification.xlsx
- __MACOSX/EMBOJ-2025-121050 Figure 8/8G/._western quantification.xlsx
- EMBOJ-2025-121050 Figure 8/Western TIF/.DS_Store
- __MACOSX/EMBOJ-2025-121050 Figure 8/Western TIF/._.DS_Store
- EMBOJ-2025-121050 Figure 8/Western TIF/8A/
- EMBOJ-2025-121050 Figure 8/Western TIF/8C/
- EMBOJ-2025-121050 Figure 8/Western TIF/8E/
- EMBOJ-2025-121050 Figure 8/8F/.DS_Store
- __MACOSX/EMBOJ-2025-121050 Figure 8/8F/._.DS_Store
- EMBOJ-2025-121050 Figure 8/8F/western quantification.xlsx
- __MACOSX/EMBOJ-2025-121050 Figure 8/8F/._western quantification.xlsx
- EMBOJ-2025-121050 Figure 8/8A/8A western phospho-TAK1.ai
- __MACOSX/EMBOJ-2025-121050 Figure 8/8A/._8A western phospho-TAK1.ai
- EMBOJ-2025-121050 Figure 8/8A/8A western phospho-IKKab.ai
- __MACOSX/EMBOJ-2025-121050 Figure 8/8A/._8A western phospho-IKKab.ai
- EMBOJ-2025-121050 Figure 8/8A/8A western beta-tubulin TAK1.ai
- __MACOSX/EMBOJ-2025-121050 Figure 8/8A/._8A western beta-tubulin TAK1.ai
- EMBOJ-2025-121050 Figure 8/8A/8A western IKKalfa.ai
- __MACOSX/EMBOJ-2025-121050 Figure 8/8A/._8A western IKKalfa.ai
- EMBOJ-2025-121050 Figure 8/8A/8A western phospho-IKKalfa_beta.ai
- __MACOSX/EMBOJ-2025-121050 Figure 8/8A/._8A western phospho-IKKalfa_beta.ai
- EMBOJ-2025-121050 Figure 8/8A/8A western total-Tak1.ai
- __MACOSX/EMBOJ-2025-121050 Figure 8/8A/._8A western total-Tak1.ai
- EMBOJ-2025-121050 Figure 8/8D/.DS_Store
- __MACOSX/EMBOJ-2025-121050 Figure 8/8D/._.DS_Store
- EMBOJ-2025-121050 Figure 8/8D/western quantification left panel.xlsx
- __MACOSX/EMBOJ-2025-121050 Figure 8/8D/._western quantification left panel.xlsx
- EMBOJ-2025-121050 Figure 8/8D/western quantification rigth panel.xlsx
- __MACOSX/EMBOJ-2025-121050 Figure 8/8D/._western quantification rigth panel.xlsx
- EMBOJ-2025-121050 Figure 8/8C/8C western TAK1.ai
- __MACOSX/EMBOJ-2025-121050 Figure 8/8C/._8C western TAK1.ai
- EMBOJ-2025-121050 Figure 8/8C/8C western IKKalfa.ai
- __MACOSX/EMBOJ-2025-121050 Figure 8/8C/._8C western IKKalfa.ai
- EMBOJ-2025-121050 Figure 8/8C/8C western IKKbeta.ai
- __MACOSX/EMBOJ-2025-121050 Figure 8/8C/._8C western IKKbeta.ai
- EMBOJ-2025-121050 Figure 8/8C/8C western p-IKKalfa_beta.ai
- __MACOSX/EMBOJ-2025-121050 Figure 8/8C/._8C western p-IKKalfa_beta.ai
- EMBOJ-2025-121050 Figure 8/8C/8C western p-TAK1.ai
- __MACOSX/EMBOJ-2025-121050 Figure 8/8C/._8C western p-TAK1.ai
- EMBOJ-2025-121050 Figure 8/8C/8C western beta-tubulin.ai
- __MACOSX/EMBOJ-2025-121050 Figure 8/8C/._8C western beta-tubulin.ai
- EMBOJ-2025-121050 Figure 8/8B/western quantification left panel.xlsx
- __MACOSX/EMBOJ-2025-121050 Figure 8/8B/._western quantification left panel.xlsx
- EMBOJ-2025-121050 Figure 8/8B/western quantification rigth panel.xlsx
- __MACOSX/EMBOJ-2025-121050 Figure 8/8B/._western quantification rigth panel.xlsx
- EMBOJ-2025-121050 Figure 8/8E/western IL-1beta.ai
- __MACOSX/EMBOJ-2025-121050 Figure 8/8E/._western IL-1beta.ai
- EMBOJ-2025-121050 Figure 8/8E/western Casp-1.ai
- __MACOSX/EMBOJ-2025-121050 Figure 8/8E/._western Casp-1.ai
- EMBOJ-2025-121050 Figure 8/Western TIF/8A/Figure 8A p_TAK1 II.tif
- __MACOSX/EMBOJ-2025-121050 Figure 8/Western TIF/8A/._Figure 8A p_TAK1 II.tif
- EMBOJ-2025-121050 Figure 8/Western TIF/8A/Figure 8A tot-IKKbeta.tif
- __MACOSX/EMBOJ-2025-121050 Figure 8/Western TIF/8A/._Figure 8A tot-IKKbeta.tif
- EMBOJ-2025-121050 Figure 8/Western TIF/8A/Figure 8A p-IKKab.tif
- __MACOSX/EMBOJ-2025-121050 Figure 8/Western TIF/8A/._Figure 8A p-IKKab.tif
- EMBOJ-2025-121050 Figure 8/Western TIF/8A/Figure 8A FIP2.tif
- __MACOSX/EMBOJ-2025-121050 Figure 8/Western TIF/8A/._Figure 8A FIP2.tif
- EMBOJ-2025-121050 Figure 8/Western TIF/8A/Figure 8A tot_TAK1.tif
- __MACOSX/EMBOJ-2025-121050 Figure 8/Western TIF/8A/._Figure 8A tot_TAK1.tif
- EMBOJ-2025-121050 Figure 8/Western TIF/8A/Figure 8A beta_tubulin_IKK.tif
- __MACOSX/EMBOJ-2025-121050 Figure 8/Western TIF/8A/._Figure 8A beta_tubulin_IKK.tif
- EMBOJ-2025-121050 Figure 8/Western TIF/8A/Figure 8A tot_IKKalfa.tif
- __MACOSX/EMBOJ-2025-121050 Figure 8/Western TIF/8A/._Figure 8A tot_IKKalfa.tif
- EMBOJ-2025-121050 Figure 8/Western TIF/8A/Figure 8A tot_IKKbeta.tif
- __MACOSX/EMBOJ-2025-121050 Figure 8/Western TIF/8A/._Figure 8A tot_IKKbeta.tif
- EMBOJ-2025-121050 Figure 8/Western TIF/8C/Figure 8C beta_tubulin.tif
- __MACOSX/EMBOJ-2025-121050 Figure 8/Western TIF/8C/._Figure 8C beta_tubulin.tif
- EMBOJ-2025-121050 Figure 8/Western TIF/8C/Figure 8C p_TAK1.tif
- __MACOSX/EMBOJ-2025-121050 Figure 8/Western TIF/8C/._Figure 8C p_TAK1.tif
- EMBOJ-2025-121050 Figure 8/Western TIF/8C/Figure 8C anti_IKKbeta.tif
- __MACOSX/EMBOJ-2025-121050 Figure 8/Western TIF/8C/._Figure 8C anti_IKKbeta.tif
- EMBOJ-2025-121050 Figure 8/Western TIF/8C/Figure 8C p_IKKab.tif
- __MACOSX/EMBOJ-2025-121050 Figure 8/Western TIF/8C/._Figure 8C p_IKKab.tif
- EMBOJ-2025-121050 Figure 8/Western TIF/8C/Figure 8C anti_IKKalfa.tif
- __MACOSX/EMBOJ-2025-121050 Figure 8/Western TIF/8C/._Figure 8C anti_IKKalfa.tif
- EMBOJ-2025-121050 Figure 8/Western TIF/8C/Figure 8C Tot_TAK1.tif
- __MACOSX/EMBOJ-2025-121050 Figure 8/Western TIF/8C/._Figure 8C Tot_TAK1.tif
- EMBOJ-2025-121050 Figure 8/Western TIF/8E/Figure 8E casp1.tif
- __MACOSX/EMBOJ-2025-121050 Figure 8/Western TIF/8E/._Figure 8E casp1.tif
- EMBOJ-2025-121050 Figure 8/Western TIF/8E/Figure 8E IL1beta.tif
- __MACOSX/EMBOJ-2025-121050 Figure 8/Western TIF/8E/._Figure 8E IL1beta.tif
