# Supplementary material for: GTPase Rab11b and effector Rab11-FIP2 promote NLRP3 stability during inflammasome priming
Source: EMBO J. 2026 Mar 25;45(9):2991–3021. doi: 10.1038/s44318-026-00755-7 (PMC13144346; doi:10.1038/s44318-026-00755-7)
Supplement: Supplementary file 10 — Source data Fig. 8 [file 44318_2026_755_MOESM10_ESM.zip › EMBOJ-2025-121050 Figure 8/8D/western quantification left panel.xlsx]

## Sheet: Sheet1
	DMSO		5ZO
	exp I	exp II	exp I	exp II
Mediun	1	1	0.824643	1.27
LPS 30'	210.66	365.788	0.622697	1.51
LPS 60'	145.58	81.7406	0.549212	0.97
LPS 120'	58.53	7.1973	1.35963	1.59
