# Supplementary material for: GTPase Rab11b and effector Rab11-FIP2 promote NLRP3 stability during inflammasome priming
Source: EMBO J. 2026 Mar 25;45(9):2991–3021. doi: 10.1038/s44318-026-00755-7 (PMC13144346; doi:10.1038/s44318-026-00755-7)
Supplement: Supplementary file 10 — Source data Fig. 8 [file 44318_2026_755_MOESM10_ESM.zip › EMBOJ-2025-121050 Figure 8/8B/western quantification left panel.xlsx]

## Sheet: Sheet1
	DMSO			5ZO
	exp I	exp II	exp III	exp I	exp II	exp III
Mediun	1	1	1	2.49999	0.846708	7.54186
LPS 30'	49.3575	48.9638	19.5191	0.21372	9.64718	7.32384
LPS 60'	31.7372	51.3171	23.3984	0.150217	11.2076	8.34673
LPS 120'	22.5631	24.6721	23.8267	0.135923	5.39541	1.50287
