# Supplementary material for: GTPase Rab11b and effector Rab11-FIP2 promote NLRP3 stability during inflammasome priming
Source: EMBO J. 2026 Mar 25;45(9):2991–3021. doi: 10.1038/s44318-026-00755-7 (PMC13144346; doi:10.1038/s44318-026-00755-7)
Supplement: Supplementary file 10 — Source data Fig. 8 [file 44318_2026_755_MOESM10_ESM.zip › EMBOJ-2025-121050 Figure 8/8B/western quantification rigth panel.xlsx]

## Sheet: Sheet1
	DMSO			5ZO
	exp I	exp II	exp III	exp I	exp II	exp III
Mediun	1	1	1	1.62733	1.19881	1.35811
LPS 30'	12.0092	33.0697	20.9356	3.95365	8.25712	4.98299
LPS 60'	13.4008	30.1093	20.5632	4.22999	6.03536	5.19737
LPS 120'	8.85	14.3669	8.54876	1.33594	4.85601	2.73651
