# Supplementary material for: GTPase Rab11b and effector Rab11-FIP2 promote NLRP3 stability during inflammasome priming
Source: EMBO J. 2026 Mar 25;45(9):2991–3021. doi: 10.1038/s44318-026-00755-7 (PMC13144346; doi:10.1038/s44318-026-00755-7)
Supplement: Supplementary file 11 — Figure EV1-EV5 Source Data [file 44318_2026_755_MOESM11_ESM.zip]

Archive with 255 entries (208 files):
- Extended version Figures EV1-EV5/
- Extended version Figures EV1-EV5/.DS_Store
- __MACOSX/Extended version Figures EV1-EV5/._.DS_Store
- Extended version Figures EV1-EV5/EMBOJ-2025-121050 Figure EV1/
- __MACOSX/Extended version Figures EV1-EV5/._EMBOJ-2025-121050 Figure EV1
- Extended version Figures EV1-EV5/EMBOJ-2025-121050 Figure EV5/
- __MACOSX/Extended version Figures EV1-EV5/._EMBOJ-2025-121050 Figure EV5
- Extended version Figures EV1-EV5/EMBOJ-2025-121050 Figure EV2/
- __MACOSX/Extended version Figures EV1-EV5/._EMBOJ-2025-121050 Figure EV2
- Extended version Figures EV1-EV5/EMBOJ-2025-121050 Figure EV3/
- __MACOSX/Extended version Figures EV1-EV5/._EMBOJ-2025-121050 Figure EV3
- Extended version Figures EV1-EV5/EMBOJ-2025-121050 Figure EV4/
- __MACOSX/Extended version Figures EV1-EV5/._EMBOJ-2025-121050 Figure EV4
- Extended version Figures EV1-EV5/EMBOJ-2025-121050 Figure EV1/EV1J/
- Extended version Figures EV1-EV5/EMBOJ-2025-121050 Figure EV1/EV1C/
- Extended version Figures EV1-EV5/EMBOJ-2025-121050 Figure EV1/EV1D/
- Extended version Figures EV1-EV5/EMBOJ-2025-121050 Figure EV1/EV1E/
- Extended version Figures EV1-EV5/EMBOJ-2025-121050 Figure EV1/EV1B/
- Extended version Figures EV1-EV5/EMBOJ-2025-121050 Figure EV1/.DS_Store
- __MACOSX/Extended version Figures EV1-EV5/EMBOJ-2025-121050 Figure EV1/._.DS_Store
- Extended version Figures EV1-EV5/EMBOJ-2025-121050 Figure EV1/EMBOJ-2025-121050  Figure EV1.prism
- __MACOSX/Extended version Figures EV1-EV5/EMBOJ-2025-121050 Figure EV1/._EMBOJ-2025-121050  Figure EV1.prism
- Extended version Figures EV1-EV5/EMBOJ-2025-121050 Figure EV1/EV1I/
- Extended version Figures EV1-EV5/EMBOJ-2025-121050 Figure EV1/EV1G/
- Extended version Figures EV1-EV5/EMBOJ-2025-121050 Figure EV1/EV1A/
- Extended version Figures EV1-EV5/EMBOJ-2025-121050 Figure EV1/EV1F/
- Extended version Figures EV1-EV5/EMBOJ-2025-121050 Figure EV1/EV1H/
- Extended version Figures EV1-EV5/EMBOJ-2025-121050 Figure EV1/Fig. EV1 western TIF/
- Extended version Figures EV1-EV5/EMBOJ-2025-121050 Figure EV5/Figure EV5 western TIF/
- Extended version Figures EV1-EV5/EMBOJ-2025-121050 Figure EV5/.DS_Store
- __MACOSX/Extended version Figures EV1-EV5/EMBOJ-2025-121050 Figure EV5/._.DS_Store
- Extended version Figures EV1-EV5/EMBOJ-2025-121050 Figure EV5/EV5B/
- Extended version Figures EV1-EV5/EMBOJ-2025-121050 Figure EV5/EV5E/
- Extended version Figures EV1-EV5/EMBOJ-2025-121050 Figure EV5/EV5D/
- Extended version Figures EV1-EV5/EMBOJ-2025-121050 Figure EV5/EV5C/
- Extended version Figures EV1-EV5/EMBOJ-2025-121050 Figure EV5/EV5F/
- Extended version Figures EV1-EV5/EMBOJ-2025-121050 Figure EV5/EV5A/
- Extended version Figures EV1-EV5/EMBOJ-2025-121050 Figure EV5/EV5G/
- Extended version Figures EV1-EV5/EMBOJ-2025-121050 Figure EV2/EV2B/
- Extended version Figures EV1-EV5/EMBOJ-2025-121050 Figure EV2/EV2D/
- Extended version Figures EV1-EV5/EMBOJ-2025-121050 Figure EV2/EV2C/
- Extended version Figures EV1-EV5/EMBOJ-2025-121050 Figure EV2/.DS_Store
- __MACOSX/Extended version Figures EV1-EV5/EMBOJ-2025-121050 Figure EV2/._.DS_Store
- Extended version Figures EV1-EV5/EMBOJ-2025-121050 Figure EV2/Western TIF/
- Extended version Figures EV1-EV5/EMBOJ-2025-121050 Figure EV2/EV2A/
- Extended version Figures EV1-EV5/EMBOJ-2025-121050 Figure EV3/.DS_Store
- __MACOSX/Extended version Figures EV1-EV5/EMBOJ-2025-121050 Figure EV3/._.DS_Store
- Extended version Figures EV1-EV5/EMBOJ-2025-121050 Figure EV3/EV3I/
- Extended version Figures EV1-EV5/EMBOJ-2025-121050 Figure EV3/EV3G/
- Extended version Figures EV1-EV5/EMBOJ-2025-121050 Figure EV3/EV3F/
- Extended version Figures EV1-EV5/EMBOJ-2025-121050 Figure EV3/EV3A/
- Extended version Figures EV1-EV5/EMBOJ-2025-121050 Figure EV3/EV3H/
- Extended version Figures EV1-EV5/EMBOJ-2025-121050 Figure EV3/EV3D/
- Extended version Figures EV1-EV5/EMBOJ-2025-121050 Figure EV3/EV3C/
- Extended version Figures EV1-EV5/EMBOJ-2025-121050 Figure EV3/EV3B/
- Extended version Figures EV1-EV5/EMBOJ-2025-121050 Figure EV3/EV3E/
- Extended version Figures EV1-EV5/EMBOJ-2025-121050 Figure EV4/EV4A/
- Extended version Figures EV1-EV5/EMBOJ-2025-121050 Figure EV4/.DS_Store
- __MACOSX/Extended version Figures EV1-EV5/EMBOJ-2025-121050 Figure EV4/._.DS_Store
- Extended version Figures EV1-EV5/EMBOJ-2025-121050 Figure EV4/EV4C/
- Extended version Figures EV1-EV5/EMBOJ-2025-121050 Figure EV4/EV4B/
- Extended version Figures EV1-EV5/EMBOJ-2025-121050 Figure EV4/Mirocsopy TIF/
- Extended version Figures EV1-EV5/EMBOJ-2025-121050 Figure EV1/EV1J/Western  pro-casp1.xlsx
- __MACOSX/Extended version Figures EV1-EV5/EMBOJ-2025-121050 Figure EV1/EV1J/._Western  pro-casp1.xlsx
- Extended version Figures EV1-EV5/EMBOJ-2025-121050 Figure EV1/EV1C/LDH.xlsx
- __MACOSX/Extended version Figures EV1-EV5/EMBOJ-2025-121050 Figure EV1/EV1C/._LDH.xlsx
- Extended version Figures EV1-EV5/EMBOJ-2025-121050 Figure EV1/EV1D/western beta-tubulin (FIP2).ai
- __MACOSX/Extended version Figures EV1-EV5/EMBOJ-2025-121050 Figure EV1/EV1D/._western beta-tubulin (FIP2).ai
- Extended version Figures EV1-EV5/EMBOJ-2025-121050 Figure EV1/EV1D/western beta-Tubulin (FIP1).ai
- __MACOSX/Extended version Figures EV1-EV5/EMBOJ-2025-121050 Figure EV1/EV1D/._western beta-Tubulin (FIP1).ai
- Extended version Figures EV1-EV5/EMBOJ-2025-121050 Figure EV1/EV1D/.DS_Store
- __MACOSX/Extended version Figures EV1-EV5/EMBOJ-2025-121050 Figure EV1/EV1D/._.DS_Store
- Extended version Figures EV1-EV5/EMBOJ-2025-121050 Figure EV1/EV1D/western FIP2.ai
- __MACOSX/Extended version Figures EV1-EV5/EMBOJ-2025-121050 Figure EV1/EV1D/._western FIP2.ai
- Extended version Figures EV1-EV5/EMBOJ-2025-121050 Figure EV1/EV1D/western FIP1.ai
- __MACOSX/Extended version Figures EV1-EV5/EMBOJ-2025-121050 Figure EV1/EV1D/._western FIP1.ai
- Extended version Figures EV1-EV5/EMBOJ-2025-121050 Figure EV1/EV1E/RT-qPCR Exp I-IV.xlsx
- __MACOSX/Extended version Figures EV1-EV5/EMBOJ-2025-121050 Figure EV1/EV1E/._RT-qPCR Exp I-IV.xlsx
- Extended version Figures EV1-EV5/EMBOJ-2025-121050 Figure EV1/EV1B/ELISA IL-1beta.xlsx
- __MACOSX/Extended version Figures EV1-EV5/EMBOJ-2025-121050 Figure EV1/EV1B/._ELISA IL-1beta.xlsx
- Extended version Figures EV1-EV5/EMBOJ-2025-121050 Figure EV1/EV1I/Western  casp1 p20 quantified.xlsx
- __MACOSX/Extended version Figures EV1-EV5/EMBOJ-2025-121050 Figure EV1/EV1I/._Western  casp1 p20 quantified.xlsx
- Extended version Figures EV1-EV5/EMBOJ-2025-121050 Figure EV1/EV1I/.DS_Store
- __MACOSX/Extended version Figures EV1-EV5/EMBOJ-2025-121050 Figure EV1/EV1I/._.DS_Store
- Extended version Figures EV1-EV5/EMBOJ-2025-121050 Figure EV1/EV1G/Western Quantification IL-1beta p17.xlsx
- __MACOSX/Extended version Figures EV1-EV5/EMBOJ-2025-121050 Figure EV1/EV1G/._Western Quantification IL-1beta p17.xlsx
- Extended version Figures EV1-EV5/EMBOJ-2025-121050 Figure EV1/EV1A/.DS_Store
- __MACOSX/Extended version Figures EV1-EV5/EMBOJ-2025-121050 Figure EV1/EV1A/._.DS_Store
- Extended version Figures EV1-EV5/EMBOJ-2025-121050 Figure EV1/EV1A/LDH.xlsx
- __MACOSX/Extended version Figures EV1-EV5/EMBOJ-2025-121050 Figure EV1/EV1A/._LDH.xlsx
- Extended version Figures EV1-EV5/EMBOJ-2025-121050 Figure EV1/EV1F/western IL-1beta.ai
- __MACOSX/Extended version Figures EV1-EV5/EMBOJ-2025-121050 Figure EV1/EV1F/._western IL-1beta.ai
- Extended version Figures EV1-EV5/EMBOJ-2025-121050 Figure EV1/EV1F/.DS_Store
- __MACOSX/Extended version Figures EV1-EV5/EMBOJ-2025-121050 Figure EV1/EV1F/._.DS_Store
- Extended version Figures EV1-EV5/EMBOJ-2025-121050 Figure EV1/EV1F/western pro-casp-1 ligth.ai
- __MACOSX/Extended version Figures EV1-EV5/EMBOJ-2025-121050 Figure EV1/EV1F/._western pro-casp-1 ligth.ai
- Extended version Figures EV1-EV5/EMBOJ-2025-121050 Figure EV1/EV1F/western pro-casp-1.ai
- __MACOSX/Extended version Figures EV1-EV5/EMBOJ-2025-121050 Figure EV1/EV1F/._western pro-casp-1.ai
- Extended version Figures EV1-EV5/EMBOJ-2025-121050 Figure EV1/EV1H/Western Quantification pro-IL-1beta.xlsx
- __MACOSX/Extended version Figures EV1-EV5/EMBOJ-2025-121050 Figure EV1/EV1H/._Western Quantification pro-IL-1beta.xlsx
- Extended version Figures EV1-EV5/EMBOJ-2025-121050 Figure EV1/Fig. EV1 western TIF/EV1D/
- Extended version Figures EV1-EV5/EMBOJ-2025-121050 Figure EV1/Fig. EV1 western TIF/.DS_Store
- __MACOSX/Extended version Figures EV1-EV5/EMBOJ-2025-121050 Figure EV1/Fig. EV1 western TIF/._.DS_Store
- Extended version Figures EV1-EV5/EMBOJ-2025-121050 Figure EV1/Fig. EV1 western TIF/EV1F/
- Extended version Figures EV1-EV5/EMBOJ-2025-121050 Figure EV5/Figure EV5 western TIF/.DS_Store
- __MACOSX/Extended version Figures EV1-EV5/EMBOJ-2025-121050 Figure EV5/Figure EV5 western TIF/._.DS_Store
- Extended version Figures EV1-EV5/EMBOJ-2025-121050 Figure EV5/Figure EV5 western TIF/Western GSDMD.tif
- __MACOSX/Extended version Figures EV1-EV5/EMBOJ-2025-121050 Figure EV5/Figure EV5 western TIF/._Western GSDMD.tif
- Extended version Figures EV1-EV5/EMBOJ-2025-121050 Figure EV5/Figure EV5 western TIF/Western beta-tubilin.tif
- __MACOSX/Extended version Figures EV1-EV5/EMBOJ-2025-121050 Figure EV5/Figure EV5 western TIF/._Western beta-tubilin.tif
- Extended version Figures EV1-EV5/EMBOJ-2025-121050 Figure EV5/EV5B/Microscopy NLRP3_EEA1 .tif
- __MACOSX/Extended version Figures EV1-EV5/EMBOJ-2025-121050 Figure EV5/EV5B/._Microscopy NLRP3_EEA1 .tif
- Extended version Figures EV1-EV5/EMBOJ-2025-121050 Figure EV5/EV5B/Microscopy EEA1.tif
- __MACOSX/Extended version Figures EV1-EV5/EMBOJ-2025-121050 Figure EV5/EV5B/._Microscopy EEA1.tif
- Extended version Figures EV1-EV5/EMBOJ-2025-121050 Figure EV5/EV5B/Microscopy NLRP3.tif
- __MACOSX/Extended version Figures EV1-EV5/EMBOJ-2025-121050 Figure EV5/EV5B/._Microscopy NLRP3.tif
- Extended version Figures EV1-EV5/EMBOJ-2025-121050 Figure EV5/EV5E/Microscopy Flag-Rab11b_Zoom.tif
- __MACOSX/Extended version Figures EV1-EV5/EMBOJ-2025-121050 Figure EV5/EV5E/._Microscopy Flag-Rab11b_Zoom.tif
- Extended version Figures EV1-EV5/EMBOJ-2025-121050 Figure EV5/EV5E/Microscopy NLRP3_ Zoom.tif
- __MACOSX/Extended version Figures EV1-EV5/EMBOJ-2025-121050 Figure EV5/EV5E/._Microscopy NLRP3_ Zoom.tif
- Extended version Figures EV1-EV5/EMBOJ-2025-121050 Figure EV5/EV5E/Microscopy NLRP3_Flag-Rab11b Zoom.tif
- __MACOSX/Extended version Figures EV1-EV5/EMBOJ-2025-121050 Figure EV5/EV5E/._Microscopy NLRP3_Flag-Rab11b Zoom.tif
- Extended version Figures EV1-EV5/EMBOJ-2025-121050 Figure EV5/EV5E/Microscopy Flag-Rab11b.tif
- __MACOSX/Extended version Figures EV1-EV5/EMBOJ-2025-121050 Figure EV5/EV5E/._Microscopy Flag-Rab11b.tif
- Extended version Figures EV1-EV5/EMBOJ-2025-121050 Figure EV5/EV5D/Microscopy Rab11b.tif
- __MACOSX/Extended version Figures EV1-EV5/EMBOJ-2025-121050 Figure EV5/EV5D/._Microscopy Rab11b.tif
- Extended version Figures EV1-EV5/EMBOJ-2025-121050 Figure EV5/EV5D/Microscopy PI4P_Rab11b.tif
- __MACOSX/Extended version Figures EV1-EV5/EMBOJ-2025-121050 Figure EV5/EV5D/._Microscopy PI4P_Rab11b.tif
- Extended version Figures EV1-EV5/EMBOJ-2025-121050 Figure EV5/EV5D/MicroscopyPI4P.tif
- __MACOSX/Extended version Figures EV1-EV5/EMBOJ-2025-121050 Figure EV5/EV5D/._MicroscopyPI4P.tif
- Extended version Figures EV1-EV5/EMBOJ-2025-121050 Figure EV5/EV5C/Microscopy Rab5.tif
- __MACOSX/Extended version Figures EV1-EV5/EMBOJ-2025-121050 Figure EV5/EV5C/._Microscopy Rab5.tif
- Extended version Figures EV1-EV5/EMBOJ-2025-121050 Figure EV5/EV5C/Microscopy Rab11 Flg-Rab5.tif
- __MACOSX/Extended version Figures EV1-EV5/EMBOJ-2025-121050 Figure EV5/EV5C/._Microscopy Rab11 Flg-Rab5.tif
- Extended version Figures EV1-EV5/EMBOJ-2025-121050 Figure EV5/EV5C/Microscopy Flag-Rab11.tif
- __MACOSX/Extended version Figures EV1-EV5/EMBOJ-2025-121050 Figure EV5/EV5C/._Microscopy Flag-Rab11.tif
- Extended version Figures EV1-EV5/EMBOJ-2025-121050 Figure EV5/EV5F/Western GSDMD and beta-tubulin.ai
- __MACOSX/Extended version Figures EV1-EV5/EMBOJ-2025-121050 Figure EV5/EV5F/._Western GSDMD and beta-tubulin.ai
- Extended version Figures EV1-EV5/EMBOJ-2025-121050 Figure EV5/EV5F/.DS_Store
- __MACOSX/Extended version Figures EV1-EV5/EMBOJ-2025-121050 Figure EV5/EV5F/._.DS_Store
- Extended version Figures EV1-EV5/EMBOJ-2025-121050 Figure EV5/EV5A/Microscopy EEA1 .tif
- __MACOSX/Extended version Figures EV1-EV5/EMBOJ-2025-121050 Figure EV5/EV5A/._Microscopy EEA1 .tif
- Extended version Figures EV1-EV5/EMBOJ-2025-121050 Figure EV5/EV5A/Microscopy.tif
- __MACOSX/Extended version Figures EV1-EV5/EMBOJ-2025-121050 Figure EV5/EV5A/._Microscopy.tif
- Extended version Figures EV1-EV5/EMBOJ-2025-121050 Figure EV5/EV5A/Microscopy TGN46_EEA1 .tif
- __MACOSX/Extended version Figures EV1-EV5/EMBOJ-2025-121050 Figure EV5/EV5A/._Microscopy TGN46_EEA1 .tif
- Extended version Figures EV1-EV5/EMBOJ-2025-121050 Figure EV5/EV5G/.DS_Store
- __MACOSX/Extended version Figures EV1-EV5/EMBOJ-2025-121050 Figure EV5/EV5G/._.DS_Store
- Extended version Figures EV1-EV5/EMBOJ-2025-121050 Figure EV5/EV5G/western quantification.xlsx
- __MACOSX/Extended version Figures EV1-EV5/EMBOJ-2025-121050 Figure EV5/EV5G/._western quantification.xlsx
- Extended version Figures EV1-EV5/EMBOJ-2025-121050 Figure EV2/EV2B/RT-qPCR Rab11a mRNA quantified (left).xlsx
- __MACOSX/Extended version Figures EV1-EV5/EMBOJ-2025-121050 Figure EV2/EV2B/._RT-qPCR Rab11a mRNA quantified (left).xlsx
- Extended version Figures EV1-EV5/EMBOJ-2025-121050 Figure EV2/EV2B/RT-qPCR Rab11b mRNA quantified (rigth).xlsx
- __MACOSX/Extended version Figures EV1-EV5/EMBOJ-2025-121050 Figure EV2/EV2B/._RT-qPCR Rab11b mRNA quantified (rigth).xlsx
- Extended version Figures EV1-EV5/EMBOJ-2025-121050 Figure EV2/EV2D/western Rab11a.ai
- __MACOSX/Extended version Figures EV1-EV5/EMBOJ-2025-121050 Figure EV2/EV2D/._western Rab11a.ai
- Extended version Figures EV1-EV5/EMBOJ-2025-121050 Figure EV2/EV2D/western beta-tubulin.ai
- __MACOSX/Extended version Figures EV1-EV5/EMBOJ-2025-121050 Figure EV2/EV2D/._western beta-tubulin.ai
- Extended version Figures EV1-EV5/EMBOJ-2025-121050 Figure EV2/EV2C/western Rab11a.ai
- __MACOSX/Extended version Figures EV1-EV5/EMBOJ-2025-121050 Figure EV2/EV2C/._western Rab11a.ai
- Extended version Figures EV1-EV5/EMBOJ-2025-121050 Figure EV2/EV2C/western beta-tubulin.ai
- __MACOSX/Extended version Figures EV1-EV5/EMBOJ-2025-121050 Figure EV2/EV2C/._western beta-tubulin.ai
- Extended version Figures EV1-EV5/EMBOJ-2025-121050 Figure EV2/Western TIF/western EV2C Rab11a.tif
- __MACOSX/Extended version Figures EV1-EV5/EMBOJ-2025-121050 Figure EV2/Western TIF/._western EV2C Rab11a.tif
- Extended version Figures EV1-EV5/EMBOJ-2025-121050 Figure EV2/Western TIF/western EV2D beta_tubulin.tif
- __MACOSX/Extended version Figures EV1-EV5/EMBOJ-2025-121050 Figure EV2/Western TIF/._western EV2D beta_tubulin.tif
- Extended version Figures EV1-EV5/EMBOJ-2025-121050 Figure EV2/Western TIF/western EV2D Rab11a.tif
- __MACOSX/Extended version Figures EV1-EV5/EMBOJ-2025-121050 Figure EV2/Western TIF/._western EV2D Rab11a.tif
- Extended version Figures EV1-EV5/EMBOJ-2025-121050 Figure EV2/Western TIF/western EV2C beta_Tubulin.tif
- __MACOSX/Extended version Figures EV1-EV5/EMBOJ-2025-121050 Figure EV2/Western TIF/._western EV2C beta_Tubulin.tif
- Extended version Figures EV1-EV5/EMBOJ-2025-121050 Figure EV2/EV2A/RT-qPCR Rab11a mRNA quantified (left).xlsx
- __MACOSX/Extended version Figures EV1-EV5/EMBOJ-2025-121050 Figure EV2/EV2A/._RT-qPCR Rab11a mRNA quantified (left).xlsx
- Extended version Figures EV1-EV5/EMBOJ-2025-121050 Figure EV2/EV2A/RT-qPCR Rab11b mRNA quantified (rigth).xlsx
- __MACOSX/Extended version Figures EV1-EV5/EMBOJ-2025-121050 Figure EV2/EV2A/._RT-qPCR Rab11b mRNA quantified (rigth).xlsx
- Extended version Figures EV1-EV5/EMBOJ-2025-121050 Figure EV3/EV3I/Microscopy img + quantification NLRP3 intensity on ASC-specks.xlsx
- __MACOSX/Extended version Figures EV1-EV5/EMBOJ-2025-121050 Figure EV3/EV3I/._Microscopy img + quantification NLRP3 intensity on ASC-specks.xlsx
- Extended version Figures EV1-EV5/EMBOJ-2025-121050 Figure EV3/EV3I/Readme.txt
- __MACOSX/Extended version Figures EV1-EV5/EMBOJ-2025-121050 Figure EV3/EV3I/._Readme.txt
- Extended version Figures EV1-EV5/EMBOJ-2025-121050 Figure EV3/EV3G/Readme.txt
- __MACOSX/Extended version Figures EV1-EV5/EMBOJ-2025-121050 Figure EV3/EV3G/._Readme.txt
- Extended version Figures EV1-EV5/EMBOJ-2025-121050 Figure EV3/EV3G/Microscopy img + quantification ASC-speck number.xlsx
- __MACOSX/Extended version Figures EV1-EV5/EMBOJ-2025-121050 Figure EV3/EV3G/._Microscopy img + quantification ASC-speck number.xlsx
- Extended version Figures EV1-EV5/EMBOJ-2025-121050 Figure EV3/EV3F/Microscopy img + quantification FIP2 on ASC speck.xlsx
- __MACOSX/Extended version Figures EV1-EV5/EMBOJ-2025-121050 Figure EV3/EV3F/._Microscopy img + quantification FIP2 on ASC speck.xlsx
- Extended version Figures EV1-EV5/EMBOJ-2025-121050 Figure EV3/EV3A/microscopy EV3A FIP2_ASC.tif
- __MACOSX/Extended version Figures EV1-EV5/EMBOJ-2025-121050 Figure EV3/EV3A/._microscopy EV3A FIP2_ASC.tif
- Extended version Figures EV1-EV5/EMBOJ-2025-121050 Figure EV3/EV3A/microscopy EV3A ASC.tif
- __MACOSX/Extended version Figures EV1-EV5/EMBOJ-2025-121050 Figure EV3/EV3A/._microscopy EV3A ASC.tif
- Extended version Figures EV1-EV5/EMBOJ-2025-121050 Figure EV3/EV3A/Readme.txt
- __MACOSX/Extended version Figures EV1-EV5/EMBOJ-2025-121050 Figure EV3/EV3A/._Readme.txt
- Extended version Figures EV1-EV5/EMBOJ-2025-121050 Figure EV3/EV3A/microscopy EV3A FIP2.tif
- __MACOSX/Extended version Figures EV1-EV5/EMBOJ-2025-121050 Figure EV3/EV3A/._microscopy EV3A FIP2.tif
- Extended version Figures EV1-EV5/EMBOJ-2025-121050 Figure EV3/EV3H/.DS_Store
- __MACOSX/Extended version Figures EV1-EV5/EMBOJ-2025-121050 Figure EV3/EV3H/._.DS_Store
- Extended version Figures EV1-EV5/EMBOJ-2025-121050 Figure EV3/EV3H/Readme.txt
- __MACOSX/Extended version Figures EV1-EV5/EMBOJ-2025-121050 Figure EV3/EV3H/._Readme.txt
- Extended version Figures EV1-EV5/EMBOJ-2025-121050 Figure EV3/EV3H/Microscopy img + quantification ASC intensity on ASC-specks.xlsx
- __MACOSX/Extended version Figures EV1-EV5/EMBOJ-2025-121050 Figure EV3/EV3H/._Microscopy img + quantification ASC intensity on ASC-specks.xlsx
- Extended version Figures EV1-EV5/EMBOJ-2025-121050 Figure EV3/EV3D/Microscopy img + quantification - NLRP3 on ASC speck.xlsx
- __MACOSX/Extended version Figures EV1-EV5/EMBOJ-2025-121050 Figure EV3/EV3D/._Microscopy img + quantification - NLRP3 on ASC speck.xlsx
- Extended version Figures EV1-EV5/EMBOJ-2025-121050 Figure EV3/EV3D/Readme.txt
- __MACOSX/Extended version Figures EV1-EV5/EMBOJ-2025-121050 Figure EV3/EV3D/._Readme.txt
- Extended version Figures EV1-EV5/EMBOJ-2025-121050 Figure EV3/EV3C/Microscopy img + quantification - ASC speck number .xlsx
- __MACOSX/Extended version Figures EV1-EV5/EMBOJ-2025-121050 Figure EV3/EV3C/._Microscopy img + quantification - ASC speck number .xlsx
- Extended version Figures EV1-EV5/EMBOJ-2025-121050 Figure EV3/EV3C/Readme.txt
- __MACOSX/Extended version Figures EV1-EV5/EMBOJ-2025-121050 Figure EV3/EV3C/._Readme.txt
- Extended version Figures EV1-EV5/EMBOJ-2025-121050 Figure EV3/EV3B/microscopy EV3B ASC.tif
- __MACOSX/Extended version Figures EV1-EV5/EMBOJ-2025-121050 Figure EV3/EV3B/._microscopy EV3B ASC.tif
- Extended version Figures EV1-EV5/EMBOJ-2025-121050 Figure EV3/EV3B/microscopy EV3B NLRP3_ASC.tif
- __MACOSX/Extended version Figures EV1-EV5/EMBOJ-2025-121050 Figure EV3/EV3B/._microscopy EV3B NLRP3_ASC.tif
- Extended version Figures EV1-EV5/EMBOJ-2025-121050 Figure EV3/EV3B/microscopy EV3B NLRP3.tif
- __MACOSX/Extended version Figures EV1-EV5/EMBOJ-2025-121050 Figure EV3/EV3B/._microscopy EV3B NLRP3.tif
- Extended version Figures EV1-EV5/EMBOJ-2025-121050 Figure EV3/EV3B/Readme.txt
- __MACOSX/Extended version Figures EV1-EV5/EMBOJ-2025-121050 Figure EV3/EV3B/._Readme.txt
- Extended version Figures EV1-EV5/EMBOJ-2025-121050 Figure EV3/EV3E/Microscopy img + quantification ASC speck-intensity.xlsx
- __MACOSX/Extended version Figures EV1-EV5/EMBOJ-2025-121050 Figure EV3/EV3E/._Microscopy img + quantification ASC speck-intensity.xlsx
- Extended version Figures EV1-EV5/EMBOJ-2025-121050 Figure EV4/EV4A/~ai-efd3df2f-56d4-45c4-a48d-04e2432fc428_.tmp
- __MACOSX/Extended version Figures EV1-EV5/EMBOJ-2025-121050 Figure EV4/EV4A/._~ai-efd3df2f-56d4-45c4-a48d-04e2432fc428_.tmp
- Extended version Figures EV1-EV5/EMBOJ-2025-121050 Figure EV4/EV4A/microscopy EV4A.ai
- __MACOSX/Extended version Figures EV1-EV5/EMBOJ-2025-121050 Figure EV4/EV4A/._microscopy EV4A.ai
- Extended version Figures EV1-EV5/EMBOJ-2025-121050 Figure EV4/EV4C/microscopy img + quantification.xlsx
- Extended version Figures EV1-EV5/EMBOJ-2025-121050 Figure EV4/EV4B/microscopy EV4B.ai
- __MACOSX/Extended version Figures EV1-EV5/EMBOJ-2025-121050 Figure EV4/EV4B/._microscopy EV4B.ai
- Extended version Figures EV1-EV5/EMBOJ-2025-121050 Figure EV4/EV4B/~ai-ebc66fca-1ebb-4200-8d3c-90310e42600b_.tmp
- __MACOSX/Extended version Figures EV1-EV5/EMBOJ-2025-121050 Figure EV4/EV4B/._~ai-ebc66fca-1ebb-4200-8d3c-90310e42600b_.tmp
- Extended version Figures EV1-EV5/EMBOJ-2025-121050 Figure EV4/Mirocsopy TIF/EV4A/
- Extended version Figures EV1-EV5/EMBOJ-2025-121050 Figure EV4/Mirocsopy TIF/.DS_Store
- __MACOSX/Extended version Figures EV1-EV5/EMBOJ-2025-121050 Figure EV4/Mirocsopy TIF/._.DS_Store
- Extended version Figures EV1-EV5/EMBOJ-2025-121050 Figure EV4/Mirocsopy TIF/EV4B/
- Extended version Figures EV1-EV5/EMBOJ-2025-121050 Figure EV1/Fig. EV1 western TIF/EV1D/EV1D_beta_tubulin (FIP1).tif
- __MACOSX/Extended version Figures EV1-EV5/EMBOJ-2025-121050 Figure EV1/Fig. EV1 western TIF/EV1D/._EV1D_beta_tubulin (FIP1).tif
- Extended version Figures EV1-EV5/EMBOJ-2025-121050 Figure EV1/Fig. EV1 western TIF/EV1D/EV1D FIP2.tif
- __MACOSX/Extended version Figures EV1-EV5/EMBOJ-2025-121050 Figure EV1/Fig. EV1 western TIF/EV1D/._EV1D FIP2.tif
- Extended version Figures EV1-EV5/EMBOJ-2025-121050 Figure EV1/Fig. EV1 western TIF/EV1D/EV1D FIP1.tif
- __MACOSX/Extended version Figures EV1-EV5/EMBOJ-2025-121050 Figure EV1/Fig. EV1 western TIF/EV1D/._EV1D FIP1.tif
- Extended version Figures EV1-EV5/EMBOJ-2025-121050 Figure EV1/Fig. EV1 western TIF/EV1D/EV1D_beta_tubulin (FIP2).tif
- __MACOSX/Extended version Figures EV1-EV5/EMBOJ-2025-121050 Figure EV1/Fig. EV1 western TIF/EV1D/._EV1D_beta_tubulin (FIP2).tif
- Extended version Figures EV1-EV5/EMBOJ-2025-121050 Figure EV1/Fig. EV1 western TIF/EV1F/EV1F sup_casp1.tif
- __MACOSX/Extended version Figures EV1-EV5/EMBOJ-2025-121050 Figure EV1/Fig. EV1 western TIF/EV1F/._EV1F sup_casp1.tif
- Extended version Figures EV1-EV5/EMBOJ-2025-121050 Figure EV1/Fig. EV1 western TIF/EV1F/EV1F sup_IL1b.tif
- __MACOSX/Extended version Figures EV1-EV5/EMBOJ-2025-121050 Figure EV1/Fig. EV1 western TIF/EV1F/._EV1F sup_IL1b.tif
- Extended version Figures EV1-EV5/EMBOJ-2025-121050 Figure EV1/Fig. EV1 western TIF/EV1F/EV1F sup_pro-casp1.tif
- __MACOSX/Extended version Figures EV1-EV5/EMBOJ-2025-121050 Figure EV1/Fig. EV1 western TIF/EV1F/._EV1F sup_pro-casp1.tif
- Extended version Figures EV1-EV5/EMBOJ-2025-121050 Figure EV4/Mirocsopy TIF/EV4A/Microscopy PI4P_TGN48.tif
- __MACOSX/Extended version Figures EV1-EV5/EMBOJ-2025-121050 Figure EV4/Mirocsopy TIF/EV4A/._Microscopy PI4P_TGN48.tif
- Extended version Figures EV1-EV5/EMBOJ-2025-121050 Figure EV4/Mirocsopy TIF/EV4A/EV4A TGN46 Medium.tif
- __MACOSX/Extended version Figures EV1-EV5/EMBOJ-2025-121050 Figure EV4/Mirocsopy TIF/EV4A/._EV4A TGN46 Medium.tif
- Extended version Figures EV1-EV5/EMBOJ-2025-121050 Figure EV4/Mirocsopy TIF/EV4A/Microscopy PI4P.tif
- __MACOSX/Extended version Figures EV1-EV5/EMBOJ-2025-121050 Figure EV4/Mirocsopy TIF/EV4A/._Microscopy PI4P.tif
- Extended version Figures EV1-EV5/EMBOJ-2025-121050 Figure EV4/Mirocsopy TIF/EV4B/EV4B PI4P LPS.tif
- __MACOSX/Extended version Figures EV1-EV5/EMBOJ-2025-121050 Figure EV4/Mirocsopy TIF/EV4B/._EV4B PI4P LPS.tif
- Extended version Figures EV1-EV5/EMBOJ-2025-121050 Figure EV4/Mirocsopy TIF/EV4B/EV4A TGN46 LPS.tif
- __MACOSX/Extended version Figures EV1-EV5/EMBOJ-2025-121050 Figure EV4/Mirocsopy TIF/EV4B/._EV4A TGN46 LPS.tif
- Extended version Figures EV1-EV5/EMBOJ-2025-121050 Figure EV4/Mirocsopy TIF/EV4B/EV4B PI4P_TGN LPS.tif
- __MACOSX/Extended version Figures EV1-EV5/EMBOJ-2025-121050 Figure EV4/Mirocsopy TIF/EV4B/._EV4B PI4P_TGN LPS.tif
