# Supplementary material for: GTPase Rab11b and effector Rab11-FIP2 promote NLRP3 stability during inflammasome priming
Source: EMBO J. 2026 Mar 25;45(9):2991–3021. doi: 10.1038/s44318-026-00755-7 (PMC13144346; doi:10.1038/s44318-026-00755-7)
Supplement: Supplementary file 11 — Figure EV1-EV5 Source Data [file 44318_2026_755_MOESM11_ESM.zip › Extended version Figures EV1-EV5/EMBOJ-2025-121050 Figure EV1/EV1J/Western pro-casp1.xlsx]

## Sheet: Sheet1
		NS RNA			FIP2 siRNA			FIP1 siRNA			FIP5 siRNA
	exp I	exp II	exp III	exp I	exp II	exp III	exp I	exp II	exp III	exp I	exp II	exp III
Medium	1	1	1	0.537097	1.16217	1.1171	1.03065	0.767202	1.09363	0.845161	0.617728	1.45358
LPS	0.63871	0.732197	1.18409	0.63871	0.824853	1.2118	2.37097	0.61973	1.39979	0.806452	0.839323	1.14199
LPS+N120'	1.80645	1.12027	1.13878	1.50161	0.862892	1.12185	3.58065	0.503618	1.22158	1.49839	0.732298	1.19463
