# Supplementary material for: GTPase Rab11b and effector Rab11-FIP2 promote NLRP3 stability during inflammasome priming
Source: EMBO J. 2026 Mar 25;45(9):2991–3021. doi: 10.1038/s44318-026-00755-7 (PMC13144346; doi:10.1038/s44318-026-00755-7)
Supplement: Supplementary file 11 — Figure EV1-EV5 Source Data [file 44318_2026_755_MOESM11_ESM.zip › Extended version Figures EV1-EV5/EMBOJ-2025-121050 Figure EV1/EV1C/LDH.xlsx]

## Sheet: Sheet1
	NS RNA			FIP2 siRNA			FIP1 siRNA			FIP5 siRNA
	Exp I	Exp II	Exp III	Exp I	Exp II	Exp III	Exp I	Exp II	Exp III	Exp I	Exp II	Exp III
Medium	2.7	1.747	1.442	1.07662	0.834	1.166	0.70144	1.996	0.641	0.39841	2.383	0.668
LPS	0.593215	1.802	1.332	1.15599	2.466	1	0.70144	1.664	0.502	0.246895	2.161	0.558
LPS+120'N	12.7649	13.665	12.449	8.41429	9.794	8.024	15.1026	12.338	14.716	11.6322	15.822	9.296
