# Supplementary material for: GTPase Rab11b and effector Rab11-FIP2 promote NLRP3 stability during inflammasome priming
Source: EMBO J. 2026 Mar 25;45(9):2991–3021. doi: 10.1038/s44318-026-00755-7 (PMC13144346; doi:10.1038/s44318-026-00755-7)
Supplement: Supplementary file 11 — Figure EV1-EV5 Source Data [file 44318_2026_755_MOESM11_ESM.zip › Extended version Figures EV1-EV5/EMBOJ-2025-121050 Figure EV1/EV1E/RT-qPCR Exp I-IV.xlsx]

## Sheet: Sheet1
NS RNA				FIP5 siRNA
exp I	exp II	exp III	exp IV	exp I	exp II	exp III	exp IV
1	1	1	1	0.113619	0.219016	0.0526073	0.08771
