# Supplementary material for: GTPase Rab11b and effector Rab11-FIP2 promote NLRP3 stability during inflammasome priming
Source: EMBO J. 2026 Mar 25;45(9):2991–3021. doi: 10.1038/s44318-026-00755-7 (PMC13144346; doi:10.1038/s44318-026-00755-7)
Supplement: Supplementary file 11 — Figure EV1-EV5 Source Data [file 44318_2026_755_MOESM11_ESM.zip › Extended version Figures EV1-EV5/EMBOJ-2025-121050 Figure EV1/EV1B/ELISA IL-1beta.xlsx]

## Sheet: Sheet1
	Medium			Medium			LPS+N60´			LPS+N60´
	Mean	s.d.	N	Mean	s.d.	N	Mean	s.d.	N	Mean	s.d.	N
Exp I	67.18	4.89	2	49.26	2.92	2	767.9	6.79	2	173.44	6.92	2
Exp II	1.197	0	2	0	0	2	2492.1	7.53	2	195.59	0	2
