# Supplementary material for: GTPase Rab11b and effector Rab11-FIP2 promote NLRP3 stability during inflammasome priming
Source: EMBO J. 2026 Mar 25;45(9):2991–3021. doi: 10.1038/s44318-026-00755-7 (PMC13144346; doi:10.1038/s44318-026-00755-7)
Supplement: Supplementary file 11 — Figure EV1-EV5 Source Data [file 44318_2026_755_MOESM11_ESM.zip › Extended version Figures EV1-EV5/EMBOJ-2025-121050 Figure EV1/EV1I/Western casp1 p20 quantified.xlsx]

## Sheet: Sheet1
	NS RNA				FIP2 siRNA				FIP1 siRNA				FIP5 siRNA
	exp I	exp II	exp III	exp IV	exp I	exp II	exp III	exp IV	exp I	exp II	exp III	exp IV	exp I	exp II	exp III	exp IV
Medium	1	0.99659	1	1	0.23	0.29223	4.39905	1.25448	1.5	0.041723	6.36359	2.1739	0.385802	2.31489	0.713947	10.3933
LPS	4.66	0.3618	4.01817	0.133405	34.57	1.12593	6.53506	2.58778	0.34	0.58949	2.4837	1.35079	19.2284	1.92572	3.24635	43.6062
LPS+N120'	395.06	170.048	103.206	59.8967	129.63	53.7086	83.1197	29.5637	314.81	219.023	134.523	86.6496	278.704	65.7953	74.3732	913.199
