# Supplementary material for: GTPase Rab11b and effector Rab11-FIP2 promote NLRP3 stability during inflammasome priming
Source: EMBO J. 2026 Mar 25;45(9):2991–3021. doi: 10.1038/s44318-026-00755-7 (PMC13144346; doi:10.1038/s44318-026-00755-7)
Supplement: Supplementary file 11 — Figure EV1-EV5 Source Data [file 44318_2026_755_MOESM11_ESM.zip › Extended version Figures EV1-EV5/EMBOJ-2025-121050 Figure EV1/EV1G/Western Quantification IL-1beta p17.xlsx]

## Sheet: Sheet1
	NS RNA				FIP2 siRNA				FIP1 siRNA				FIP5 siRNA
	exp I	exp II	exp III	exp IV	exp I	exp II	exp III	exp IV	exp I	exp II	exp III	exp IV	exp I	exp II	exp III	exp IV
Medium	1	1	1	1	1.04	0.75	0.100607	0.132093	0.00790541	0.12	0.165767	0.257516	0.23	0.239189	0.01516	5.46206
LPS	1.54	0.168919	0.14069	2.34956	0.49	0.0108108	0.034613	0.337509	0.441216	0.98	0.022194	1.50049	0.17	0.0141892	0.104987	10.8419
LPS+N120'	17.59	36.0811	18.229	16.5866	3.11	4.12162	0.216805	6.99794	41.6216	18.52	11.4149	14.866	5.7	13.3784	17.7466	22.9316
