# Supplementary material for: GTPase Rab11b and effector Rab11-FIP2 promote NLRP3 stability during inflammasome priming
Source: EMBO J. 2026 Mar 25;45(9):2991–3021. doi: 10.1038/s44318-026-00755-7 (PMC13144346; doi:10.1038/s44318-026-00755-7)
Supplement: Supplementary file 11 — Figure EV1-EV5 Source Data [file 44318_2026_755_MOESM11_ESM.zip › Extended version Figures EV1-EV5/EMBOJ-2025-121050 Figure EV5/EV5G/western quantification.xlsx]

## Sheet: Sheet1
pLVX-Empty			pLVX-Rab11a			Rab11b-Empty
Medium	LPS	LPS+N60´	Medium	LPS	LPS+N60´	Medium	LPS	LPS+N60´
1.00044	112.356	880.081	10.6228	388.261	3107.02	110.436	216.825	2944.48
