# Supplementary material for: GTPase Rab11b and effector Rab11-FIP2 promote NLRP3 stability during inflammasome priming
Source: EMBO J. 2026 Mar 25;45(9):2991–3021. doi: 10.1038/s44318-026-00755-7 (PMC13144346; doi:10.1038/s44318-026-00755-7)
Supplement: Supplementary file 11 — Figure EV1-EV5 Source Data [file 44318_2026_755_MOESM11_ESM.zip › Extended version Figures EV1-EV5/EMBOJ-2025-121050 Figure EV2/EV2B/RT-qPCR Rab11b mRNA quantified (rigth).xlsx]

## Sheet: Sheet1
	NS RNA			Rab11a siRNA			Rab11b siRNA
	exp I	exp II	exp III	exp I	exp II	exp III	exp I	exp II	exp III
Medium	1	1	1	0.925452	0.987008	0.896604	0.0546245	0.173755	0.00953847
