# Supplementary material for: GTPase Rab11b and effector Rab11-FIP2 promote NLRP3 stability during inflammasome priming
Source: EMBO J. 2026 Mar 25;45(9):2991–3021. doi: 10.1038/s44318-026-00755-7 (PMC13144346; doi:10.1038/s44318-026-00755-7)
Supplement: Supplementary file 11 — Figure EV1-EV5 Source Data [file 44318_2026_755_MOESM11_ESM.zip › Extended version Figures EV1-EV5/EMBOJ-2025-121050 Figure EV3/EV3G/Readme.txt]

Number of ASC-specks in wild type or NLRP3 KO THP-1 derived macrophages. The cells were left unstimulated or treated with LPS and nigericin as indicated

2720x2720 Bit depth 16  Z-stacks immunostained with anti-ASC and anti-NLRP3 antibodies antibody 

N = 2 independent experiments 

Exp II

		cells	specs	spec per cell
WT MEDIUM		64	0	0
WT LPSN60		55	14	0,254545455
NLRP3KO medium		60	0	0
NLRP3KO LPSN60		90	0	0


Exp III
		cells	specs	spec per cell
WT MEDIUM		162	1	0,00617284
WT LPSN60		127	42	0,330708661
NLRP3KO medium		103	0	0
NLRP3KO LPSN60		90	0	0
