# Supplementary material for: GTPase Rab11b and effector Rab11-FIP2 promote NLRP3 stability during inflammasome priming
Source: EMBO J. 2026 Mar 25;45(9):2991–3021. doi: 10.1038/s44318-026-00755-7 (PMC13144346; doi:10.1038/s44318-026-00755-7)
Supplement: Supplementary file 11 — Figure EV1-EV5 Source Data [file 44318_2026_755_MOESM11_ESM.zip › Extended version Figures EV1-EV5/EMBOJ-2025-121050 Figure EV3/EV3G/Microscopy img + quantification ASC-speck number.xlsx]

## Sheet: Sheet1
wild type	wild type	NLRP3 KO	NLRP3 KO
Medium	LPS+N60`	Medium	LPS+N60`
0	0.29	0	0
0	0.254545	0	0
