# Supplementary material for: GTPase Rab11b and effector Rab11-FIP2 promote NLRP3 stability during inflammasome priming
Source: EMBO J. 2026 Mar 25;45(9):2991–3021. doi: 10.1038/s44318-026-00755-7 (PMC13144346; doi:10.1038/s44318-026-00755-7)
Supplement: Supplementary file 11 — Figure EV1-EV5 Source Data [file 44318_2026_755_MOESM11_ESM.zip › Extended version Figures EV1-EV5/EMBOJ-2025-121050 Figure EV3/EV3H/Microscopy img + quantification ASC intensity on ASC-specks.xlsx]

## Sheet: Sheet1
Medium	LPS+N60`	Medium	LPS+N60`
0	2246.24	0	0
	4711.38
	3827.1
	1501.83
	1789.2
	3205.07
	3285.8
	1759.57
	3596.64
	2169.41
	1257.18
	5518.41
	3008.6
	3647.5
	1241.78
	5471.78
	3678.97
	3412.25
	1826.2
	1164.36
	3281.83
	1189.92
	1496.99
	1153.56
	3227.13
	1198.04
	1787.97
	1344.71
	2912.08
	2651.2
	3113.62
	3434.37
	1164.45
	1164.17
	1382.93
	1705.04
	2148.66
	2830.24
	1968.86
	1981.89
	1831.2
	3248.43
	4913.86
	2761.11
	2483.98
	1312.97
	1640.23
	1561.66
	3465.66
	1740.84
	3374.34
	1295.18
	1386.27
	1791.61
	1170.08
	1419.06
	1403.64
	3201.34
	2007.19
	2259.13
	2726.4
	2505.68
	1599.08
	1246.21
	1356.99
	3047.17
	1392.64
	1777.99
	1187.32
	2041.91
	1337.13
	2272.97
	1532.35
	3084.26
	2199.61
	1999.23
	6574
	5335.35
	2033.61
	4234.82
	1954.75
	6363.6
	1439.46
	5703.55
	2137.67
