# Supplementary material for: GTPase Rab11b and effector Rab11-FIP2 promote NLRP3 stability during inflammasome priming
Source: EMBO J. 2026 Mar 25;45(9):2991–3021. doi: 10.1038/s44318-026-00755-7 (PMC13144346; doi:10.1038/s44318-026-00755-7)
Supplement: Supplementary file 11 — Figure EV1-EV5 Source Data [file 44318_2026_755_MOESM11_ESM.zip › Extended version Figures EV1-EV5/EMBOJ-2025-121050 Figure EV3/EV3D/Microscopy img + quantification - NLRP3 on ASC speck.xlsx]

## Sheet: Sheet1
NS RNA	NS RNA	NS RNA	FIP2 siRNA	FIP2 siRNA	FIP2 siRNA	NS RNA
LPS+N15´	LPS+N30´	LPS+N60´	LPS+N15´	LPS+N30´	LPS+N60´	LPS+N60´
1161.16	1234.08	1330.77	1110.48	1261.66	1133.49	1019.52
1237.21	1203.36	1249.44	1107.91	1130.46	1115.35	1015.2
1141.2	1210.21	1222.26	1046.22		1155.72	1017.17
1223.68	1170.87	1190.87	1107.5		1198.94	1015.38
1210.54	1121.38	1061.79	1135.91		1233.5	1023.86
1115.1	1322.46	1202.84	1234.84		1144.69	1032.23
1101.45	1073.47	1174.42	1043.25		1192.1
1159.74	1106.46	1066.57	1082.19		1183.78
1141.59	1128.54	1290.77			1206.64
1140.54	1120.96	1141.4			1259.4
1262.5	1123.46	1156.96			1221.9
1344.56	1212.09	1444.98			1110.45
1255.62	1138.1	1125.82			1117.55
1236.64	1147.04	1135.33			1310.7
1260.71	1167.14	1173.41			1268.56
1147.14	1135.13	1254.74			1303.26
1053.63	1120.19	1089.04			1330.8
1099.05	1150.02	1541.92			1330.12
	1110.55	1318.49			1289.28
	1237.89	1285.18			1304.49
	1134.45	1249.56			1179.89
	1280.01	1215.16			1301.82
	1328.37	1080.45			1085.5
	1311.15	1189.34
	1077.21	1084.25
	1130.75	1059.35
	1139.14	1086.23
		1320.85
		1195.1
		1344.52
		1234.11
		1238.32
		1286.07
		1349.08
		1322.67
		1333.54
		1090.34
		1123.48
		1369.59
		1096.29
		1060.64
		1077.28
		1128.23
		1241.56
		1200.01
		1237.7
