# Supplementary material for: GTPase Rab11b and effector Rab11-FIP2 promote NLRP3 stability during inflammasome priming
Source: EMBO J. 2026 Mar 25;45(9):2991–3021. doi: 10.1038/s44318-026-00755-7 (PMC13144346; doi:10.1038/s44318-026-00755-7)
Supplement: Supplementary file 11 — Figure EV1-EV5 Source Data [file 44318_2026_755_MOESM11_ESM.zip › Extended version Figures EV1-EV5/EMBOJ-2025-121050 Figure EV3/EV3D/Readme.txt]

Number of ASC-specks in NS RNA or FIP2 silenced THP-1 derived macrophages. The cells were left unstimulated or treated with LPS and nigericin as indicated

2720x2720 Z-stacks bit depth 16 immunostained with an anti-FIP2 antibody  versus an anti-ASC antibody

Row 7 NS RNA and LPS+nigericin treated cells stained only with secondary antibody


condition	cells	specs	spec/cell
LPSN15 Csi	207	32	0,154589372
LPSN30 Csi	183	54	0,295081967
LPSN60 Csi	186	104	0,559139785
LPSN15 FIP2si	250	12	0,048
LPSN30 FIP2si	196	9	0,045918367
LPSN60 FIP2si	223	49	0,219730942
LPSN60 Csi	13	6	0,461538461
