# Supplementary material for: GTPase Rab11b and effector Rab11-FIP2 promote NLRP3 stability during inflammasome priming
Source: EMBO J. 2026 Mar 25;45(9):2991–3021. doi: 10.1038/s44318-026-00755-7 (PMC13144346; doi:10.1038/s44318-026-00755-7)
Supplement: Supplementary file 11 — Figure EV1-EV5 Source Data [file 44318_2026_755_MOESM11_ESM.zip › Extended version Figures EV1-EV5/EMBOJ-2025-121050 Figure EV3/EV3C/Microscopy img + quantification - ASC speck number .xlsx]

## Sheet: Sheet1
LPS+N15`	LPS+N30`	LPS+N60`	LPS+N15`	LPS+N30`	LPS+N60`
0.1597	0.18367	0.4927	0.0754	0.1507	0.1239
0.118182	0.239437	0.623656	0.031008	0.085366	0.26
0.195876	0.330357	0.494624	0.066116	0.167832	0.186992
