# Supplementary material for: GTPase Rab11b and effector Rab11-FIP2 promote NLRP3 stability during inflammasome priming
Source: EMBO J. 2026 Mar 25;45(9):2991–3021. doi: 10.1038/s44318-026-00755-7 (PMC13144346; doi:10.1038/s44318-026-00755-7)
Supplement: Supplementary file 11 — Figure EV1-EV5 Source Data [file 44318_2026_755_MOESM11_ESM.zip › Extended version Figures EV1-EV5/EMBOJ-2025-121050 Figure EV3/EV3C/Readme.txt]

Number of ASC-specks  in THP-1 derived macrophages treated with NS RNA or Rab11FIP2 siRNA. The cells were left unstimulated or LPS primed and then treated with nigericin as indicated

512x512  Z-stacks bit depth 12 immunostained with an anti-FIP2 or  anti-NLRP3 antibodies  versus an anti-ASC antibody 

Statistics were done on three biological replicates from the same experiment
