# Supplementary material for: GTPase Rab11b and effector Rab11-FIP2 promote NLRP3 stability during inflammasome priming
Source: EMBO J. 2026 Mar 25;45(9):2991–3021. doi: 10.1038/s44318-026-00755-7 (PMC13144346; doi:10.1038/s44318-026-00755-7)
Supplement: Supplementary file 11 — Figure EV1-EV5 Source Data [file 44318_2026_755_MOESM11_ESM.zip › Extended version Figures EV1-EV5/EMBOJ-2025-121050 Figure EV3/EV3B/Readme.txt]

The cropped area in Figure EV3B is the same area as shown in Figure EV3
