# Supplementary material for: GTPase Rab11b and effector Rab11-FIP2 promote NLRP3 stability during inflammasome priming
Source: EMBO J. 2026 Mar 25;45(9):2991–3021. doi: 10.1038/s44318-026-00755-7 (PMC13144346; doi:10.1038/s44318-026-00755-7)
Supplement: Supplementary file 11 — Figure EV1-EV5 Source Data [file 44318_2026_755_MOESM11_ESM.zip › Extended version Figures EV1-EV5/EMBOJ-2025-121050 Figure EV3/EV3E/Microscopy img + quantification ASC speck-intensity.xlsx]

## Sheet: Sheet1
LPS+N15´	LPS+N30´	LPS+N30´
193.01	309.36	0
97.2	95.85
158.04	499.3
191.27	392.85
211.23	485.12
60.44	118.2
140.75	491.45
323.56	276.29
212.18	228.33
193.4	50.9
230.96	287.5
72.92	224.45
49.47	206.8
109.62	88
57.94	175.52
156.38	154.98
112.85	189.09
461.83	309.36
298.88	95.85
158.34	499.3
143.71	392.85
215.18	485.12
232.44	118.2
415.95	491.45
171.69	276.29
172.42	228.33
311.35	50.9
105	287.5
222.57	224.45
176.41	206.8
113.07	88
213.39	175.52
158.74	154.98
265.2	189.09
122.24	130.79
145.99	437.87
319.14	106.76
153.15	48.22
155.14	100.89
74.89	153.56
203.12	116.87
146.62	163.33
69.43	155.44
171.61	265.53
205.39	259
120.28	135.46
