# Supplementary material for: GTPase Rab11b and effector Rab11-FIP2 promote NLRP3 stability during inflammasome priming
Source: EMBO J. 2026 Mar 25;45(9):2991–3021. doi: 10.1038/s44318-026-00755-7 (PMC13144346; doi:10.1038/s44318-026-00755-7)
Supplement: Supplementary file 11 — Figure EV1-EV5 Source Data [file 44318_2026_755_MOESM11_ESM.zip › Extended version Figures EV1-EV5/EMBOJ-2025-121050 Figure EV4/EV4C/microscopy img + quantification.xlsx]

## Sheet: Sheet1
	NS RNA Medium			NS RNA LPS			FIP2 siRNA Medium			FIP2 siRNA LPS
	Mean	s.d	cell number	Mean	s.d	cell number	Mean	s.d	cell number	Mean	s.d	cell number
	235.194	65.798	11	112.95	51.82	7	133.17	38.53	18	69.284	32.3471	20
	265.97	101.079	10	101.686	46.0029	17	74.8171	39.78	21	69.12	24.66	22
	81.47	30.64	24	84	33	10	103.05	39.6	27	78.1	28.01	8
	150.27	72.28	18	69.47	26.74	13	92.76	31.36	13	113.77	38.71	5
	149.73	59.13	25	97.32	38.92	8	93.45	42.82	14	103.44	53.04	15
	272.93	101.85	24	167.197	71.3974	23	191.81	75.43	28	193.869	107.865	22
	195.216	110.01	24	130.605	43.7395	27	75.43	194.979	20	152.19	81.5149	30
